# Supplementary material for: Comparative Bioinformatic Analysis of the Proteomes of Rabbit and Human Sex Chromosomes
Source: Animals (Basel). 2024 Jan 9;14(2):217. doi: 10.3390/ani14020217 (PMC10812427; doi:10.3390/ani14020217)
Supplement: Supplementary file 1 [file animals-14-00217-s001.zip]

Archive with 3 entries (3 files):
- Figure S1.png
- Figure S2.png
- Supplementary Spreadsheet 1.xlsx
