# Supplementary material for: Comparative Bioinformatic Analysis of the Proteomes of Rabbit and Human Sex Chromosomes
Source: Animals (Basel). 2024 Jan 9;14(2):217. doi: 10.3390/ani14020217 (PMC10812427; doi:10.3390/ani14020217)
Supplement: Supplementary file 1 [file animals-14-00217-s001.zip › Supplementary Spreadsheet 1.xlsx]

## Sheet: Description
Comparative Bioinformatic Analysis of the Proteomes of Rabbit and Human Sex Chromosomes Patrícia Pinto-Pinho, João Soares, Pedro Esteves, Rosário Pinto-Leite, Margarida Fardilha and Bruno Colaço
Supplementary Spreadsheet 1. Characterization of the proteins of interest and possible targets (green) of the rabbit X chromosome proteome and human X and Y chromosomes proteome.

## Sheet: Rabbit X Chromosome
Entry	Reviewed	Gene Names	Protein Names	Preferred Name_eggNOG	Description_eggNOG	seed_ortholog_eggNOG	evalue_eggNOG	score_eggNOG	All GOs_UniProt & eggNOG	Cell surface	Plasma Membrane	External side of plasma membrane	Extracellular space	Integral component of plasma membrane	Extrinsic component of external side of plasma membrane	Anchored component of plasma membrane	Anchored component of external side of plasma membrane	Integral component of external side of plasma membrane	External side of cell wall	External side of cell outer membrane	GOs of Interest	Topology	TMRs	Length	Gene stable ID	Transcript stable ID	Ensembl Canonical
A0A5F9C100	unreviewed	SEPTIN6	Septin	SEPT6	Belongs to the TRAFAC class TrmE-Era-EngA-EngB-Septin- like GTPase superfamily. Septin GTPase family	10181.XP_004872220.1	2.62e-284	780.0	GO:0030133, GO:0031514, GO:0005886, GO:0044463, GO:0044459, GO:0097729, GO:0044424, GO:0031105, GO:0005940, GO:0044444, GO:0044425, GO:0120038, GO:0043227, GO:0005575, GO:0099568, GO:0070382, GO:0032156, GO:0008021, GO:0032155, GO:0043679, GO:0150034, GO:0044306, GO:0005622, GO:0042995, GO:0071944, GO:0098590, GO:0005525, GO:0045202, GO:0030424, GO:0044422, GO:0005929, GO:0032153, GO:0031410, GO:…	NO	YES	NO	NO	NO	NO	NO	NO	NO	NO	NO	PM	GLOB	0	434	ENSOCUG00000003928	ENSOCUT00000062936	1
A0A5F9C3F3	unreviewed	OCRL	phosphoinositide 5-phosphatase (EC 3.1.3.36)	OCRL	Inositol polyphosphate 5-phosphatase OCRL-1	9986.ENSOCUP00000019228	0.0	1825.0	GO:0044444, GO:0030031, GO:0106019, GO:0120038, GO:0043227, GO:0044782, GO:0043231, GO:0008152, GO:0005096, GO:0005802, GO:0071704, GO:0005515, GO:0007165, GO:0030136, GO:0052745, GO:0065009, GO:0097731, GO:0052866, GO:0043226, GO:0031984, GO:0070925, GO:0042578, GO:0044237, GO:0098791, GO:0097708, GO:0031982, GO:0006629, GO:0031267, GO:0043085, GO:0044446, GO:0097730, GO:0006996, GO:0009790, GO:…	NO	YES	NO	NO	NO	NO	NO	NO	NO	NO	NO	PM	GLOB	0	901	ENSOCUG00000016167	ENSOCUT00000038549	1
A0A5F9C3K2	unreviewed	HDAC8	Histone deacetylase 8 (HD8) (EC 3.5.1.98)	HDAC8	negative regulation of histone H3-K9 acetylation	9986.ENSOCUP00000011461	8.19e-283	773.0	GO:0051128, GO:0010468, GO:0031397, GO:0051248, GO:0003682, GO:0008134, GO:0043227, GO:2000757, GO:0160008, GO:0033043, GO:0043231, GO:0051246, GO:0071407, GO:0005515, GO:0065009, GO:0010605, GO:0032879, GO:1905634, GO:0043226, GO:0019219, GO:0071495, GO:0051093, GO:1904321, GO:0051983, GO:0071310, GO:0031072, GO:0010564, GO:1904322, GO:1901983, GO:0060341, GO:0010033, GO:0048523, GO:0030278, GO:…	NO	YES	NO	NO	NO	NO	NO	NO	NO	NO	NO	PM	GLOB	0	416	ENSOCUG00000013317	ENSOCUT00000043651	1
A0A5F9C4R2	unreviewed	STK26	Serine/threonine kinase 26	STK26	Serine threonine-protein kinase	9986.ENSOCUP00000006360	2.15e-299	816.0	GO:0044459, GO:0031667, GO:0044444, GO:0030031, GO:0044425, GO:0046983, GO:0043227, GO:0016772, GO:0032559, GO:0043231, GO:0008152, GO:0042594, GO:0071704, GO:0080134, GO:0005515, GO:0030033, GO:1901564, GO:0032879, GO:0043226, GO:0044237, GO:0019538, GO:0046777, GO:0000166, GO:0044260, GO:0097708, GO:0031982, GO:1903201, GO:0030334, GO:0010035, GO:0042803, GO:0042542, GO:0032528, GO:0048523, GO:…	NO	YES	NO	NO	NO	NO	NO	NO	NO	NO	NO	PM	GLOB	0	416	ENSOCUG00000007358	ENSOCUT00000058413	1
A0A5F9C5Z9	unreviewed	HEPH	Hephaestin	HEPH	oxidoreductase activity, oxidizing metal ions, oxygen as acceptor	9986.ENSOCUP00000012785	0.0	2400.0	GO:0000041, GO:0005886, GO:0044459, GO:0003824, GO:0044424, GO:0044444, GO:0044425, GO:0043167, GO:0005575, GO:0051234, GO:0008152, GO:0016491, GO:0016323, GO:0016722, GO:0003674, GO:0005622, GO:0071944, GO:0098590, GO:0005507, GO:0016724, GO:0048471, GO:0006810, GO:0055114, GO:0006826, GO:0008150, GO:0030001, GO:0006811, GO:0016020, GO:0008198, GO:0005737, GO:0004322, GO:0006825, GO:0046872, GO:…	NO	YES	NO	NO	NO	NO	NO	NO	NO	NO	NO	PM	SP+TM	1	1160	ENSOCUG00000014866	ENSOCUT00000060790	1
A0A5F9CEX7	unreviewed	CXCR3	C-X-C chemokine receptor type 3 (Interferon-inducible protein 10 receptor)	CXCR3	Belongs to the G-protein coupled receptor 1 family	9555.ENSPANP00000008359	1.21e-231	641.0	GO:0010468, GO:0009893, GO:0006954, GO:0044459, GO:0051094, GO:0051254, GO:1904062, GO:0044425, GO:0040017, GO:0051240, GO:0051282, GO:0010647, GO:1901343, GO:0051049, GO:0004888, GO:0009986, GO:0005515, GO:0007165, GO:0034765, GO:0040011, GO:0009966, GO:0060548, GO:0023051, GO:0010628, GO:1901342, GO:0032879, GO:0010522, GO:0019219, GO:0072503, GO:0055080, GO:2001141, GO:0051093, GO:0007166, GO:…	YES	YES	YES	NO	NO	NO	NO	NO	NO	NO	NO	CS, PM, ESPM	TM	7	370	ENSOCUG00000015578	ENSOCUT00000015571	1
A0A5F9CK03	unreviewed	VSIG1	V-set and immunoglobulin domain-containing protein 1	VSIG1	V-set and immunoglobulin	9978.XP_004590304.1	1.52e-210	590.0	GO:0007586, GO:0060429, GO:0005886, GO:0000904, GO:0032502, GO:0032989, GO:0044459, GO:0044425, GO:0016043, GO:0048468, GO:0005575, GO:0065007, GO:0032501, GO:0016323, GO:0030154, GO:0030855, GO:0009888, GO:0098590, GO:0071944, GO:0002064, GO:0042592, GO:0001894, GO:0008150, GO:0048856, GO:0016020, GO:0022600, GO:0003008, GO:0009653, GO:0048869, GO:0000902, GO:0048871, GO:0003382, GO:0009987, GO:…	NO	YES	NO	NO	NO	NO	NO	NO	NO	NO	NO	PM	SP+TM	1	406	ENSOCUG00000010826	ENSOCUT00000040703	1
A0A5F9CLR4	unreviewed	CDK16	Cyclin dependent kinase 16	CDK16	Cyclin-dependent kinase 16	9713.XP_006732215.1	0.0	1072.0	GO:0030133, GO:0044459, GO:0044444, GO:0044425, GO:0002791, GO:0043227, GO:0070201, GO:0016772, GO:0032504, GO:0008152, GO:0051046, GO:0051049, GO:0044703, GO:0071704, GO:1901564, GO:0045202, GO:0023051, GO:0032879, GO:0043226, GO:0044237, GO:0019538, GO:0044260, GO:0097708, GO:0031982, GO:0043228, GO:0009914, GO:0048869, GO:0046879, GO:0007276, GO:0060341, GO:0098793, GO:0005856, GO:0005886, GO:…	NO	YES	NO	NO	NO	NO	NO	NO	NO	NO	NO	PM	GLOB	0	568	ENSOCUG00000008394	ENSOCUT00000054417	1
A0A5F9CNI6	unreviewed	CYBB	Cytochrome b-245 beta chain	CYBB	response to L-glutamine	9978.XP_004587895.1	0.0	1065.0	GO:0031226, GO:0006954, GO:0044459, GO:0044444, GO:0046983, GO:0044425, GO:0044249, GO:0043227, GO:0043231, GO:0008152, GO:0005515, GO:0045121, GO:0006952, GO:0051188, GO:0043226, GO:0055114, GO:0044237, GO:1990204, GO:0000166, GO:0097708, GO:0031982, GO:0050664, GO:0042554, GO:0051186, GO:0098589, GO:0006955, GO:0050660, GO:1902494, GO:0005886, GO:0016651, GO:0042743, GO:0030139, GO:0046906, GO:…	NO	YES	NO	NO	YES	NO	NO	NO	NO	NO	NO	PM, ICPM	TM	6	570	ENSOCUG00000032490	ENSOCUT00000064728	1
A0A5F9CPD1	unreviewed	GDPD2	Glycerophosphodiester phosphodiesterase domain containing 2	GDPD2	glycerophosphoinositol inositolphosphodiesterase activity	9986.ENSOCUP00000014727	0.0	1044.0	GO:0005886, GO:0045667, GO:0051094, GO:0044424, GO:0016043, GO:0045595, GO:0005575, GO:0007010, GO:0065007, GO:0097435, GO:0005884, GO:0031252, GO:0050793, GO:0030036, GO:0099512, GO:0005622, GO:0042995, GO:0045669, GO:0071944, GO:0015629, GO:0030027, GO:0099080, GO:0099081, GO:0008081, GO:0044422, GO:0051239, GO:0043226, GO:0008150, GO:0030029, GO:0044430, GO:0045778, GO:0120025, GO:0016020, GO:…	NO	YES	NO	NO	NO	NO	NO	NO	NO	NO	NO	PM	TM	6	553	ENSOCUG00000017133	ENSOCUT00000054151	1
A0A5F9CQC4	unreviewed	MOSPD2	Motile sperm domain containing 2	MOSPD2	Motile sperm domain-containing protein 2	9986.ENSOCUP00000012520	0.0	1070.0	GO:0031226, GO:0005886, GO:0044459, nan, GO:0071624, GO:0044425, GO:0090026, GO:0071622, GO:0040017, GO:0005575, GO:0065007, GO:0090023, GO:0048584, GO:0002684, GO:0032101, GO:0002687, GO:0050920, GO:0071944, GO:0051270, GO:0051272, GO:0090022, GO:0002682, GO:0032879, GO:0090025, GO:1902624, GO:2000145, GO:0008150, GO:2000147, GO:0050921, GO:0002688, GO:0032103, GO:0016020, GO:0016021, GO:0048583…	NO	YES	NO	NO	YES	NO	NO	NO	NO	NO	NO	PM, ICPM	GLOB	0	556	ENSOCUG00000014560	ENSOCUT00000056948	1
A0A5F9CVB5	unreviewed	EFNB1	Ephrin B1	EFNB1	Cell surface transmembrane ligand for Eph receptors, a family of receptor tyrosine kinases which are crucial for migration, repulsion and adhesion during neuronal, vascular and epithelial development. Binds promiscuously Eph receptors residing on adjacent	43179.ENSSTOP00000018816	7.68e-211	588.0	GO:0000904, GO:0044425, GO:0043227, GO:0050870, GO:0016772, GO:0043231, GO:0008152, GO:0060485, GO:0071704, GO:0032944, GO:0005515, GO:0009888, GO:0045121, GO:1901564, GO:0040011, GO:0045202, GO:0051249, GO:1903039, GO:0043226, GO:0048513, GO:0044237, GO:0048667, GO:0019538, GO:0044260, GO:0002694, GO:0031295, GO:0014033, GO:0030155, GO:0048869, GO:0002696, GO:0001755, GO:0007411, GO:0098589, GO:…	NO	YES	NO	NO	NO	NO	NO	NO	NO	NO	NO	PM	SP+TM	1	370	ENSOCUG00000013726	ENSOCUT00000051176	1
A0A5F9CW02	unreviewed		Transmembrane protein 182		PMP-22/EMP/MP20/Claudin tight junction	10029.XP_007630889.1	1.79e-158	446.0	GO:0005886, GO:0007517, nan	NO	YES	NO	NO	NO	NO	NO	NO	NO	NO	NO	PM	TM	4	248	ENSOCUG00000029757	ENSOCUT00000043841	1
A0A5F9D0L9	unreviewed	EDA2R	Ectodysplasin A2 receptor						GO:0005886, GO:0043123, nan, GO:0046330, GO:0005031	NO	YES	NO	NO	NO	NO	NO	NO	NO	NO	NO	PM	SP+TM	1	332	ENSOCUG00000022282	ENSOCUT00000058933	1
A0A5F9D270	unreviewed	FHL1	Four and a half LIM domains 1	FHL1	Zinc-binding domain present in Lin-11, Isl-1, Mec-3.	10160.XP_004643209.1	2.1e-267	729.0	GO:0051128, GO:0042391, GO:1902807, GO:0005886, GO:0010972, GO:1904062, GO:0045926, GO:0010959, GO:0044424, GO:0044444, GO:0043269, GO:1901991, GO:2000134, GO:0032412, GO:0043227, GO:0005575, GO:0010948, GO:0040008, GO:0065007, GO:0048519, GO:0034762, GO:0043231, GO:1901987, GO:0005634, GO:1901016, GO:0051049, GO:0010389, GO:0022898, GO:0005515, GO:0003674, GO:0005622, GO:0043268, GO:0034765, GO:…	NO	YES	NO	NO	NO	NO	NO	NO	NO	NO	NO	PM	GLOB	0	348	ENSOCUG00000006034	ENSOCUT00000058047	1
A0A5F9D786	unreviewed	PHKA2	Phosphorylase b kinase regulatory subunit	PHKA2	Phosphorylase b kinase catalyzes the phosphorylation of serine in certain substrates, including troponin I	9986.ENSOCUP00000022300	0.0	2441.0	GO:0005516, GO:0005886, GO:0005977, nan	NO	YES	NO	NO	NO	NO	NO	NO	NO	NO	NO	PM	GLOB	0	1255	ENSOCUG00000013782	ENSOCUT00000056210	1
A0A5F9D8T9	unreviewed	AR	Androgen receptor (Dihydrotestosterone receptor) (Nuclear receptor subfamily 3 group C member 4)	AR	negative regulation of integrin biosynthetic process	9986.ENSOCUP00000020480	0.0	1673.0	GO:0001655, GO:0007565, GO:0120038, GO:0060768, GO:0004879, GO:0043231, GO:0048729, GO:0009888, GO:0043567, GO:0060512, GO:0010605, GO:0032868, GO:0030850, GO:0016070, GO:0001012, GO:0022603, GO:2001234, GO:0005496, GO:0060341, GO:0044706, GO:0043933, GO:0044446, GO:0072520, GO:0009790, GO:0140110, GO:0060255, GO:0034641, GO:0036477, GO:0048806, GO:0061458, GO:0048638, GO:0022414, GO:0033145, GO:…	NO	YES	NO	NO	NO	NO	NO	NO	NO	NO	NO	PM	GLOB	0	925	ENSOCUG00000003142	ENSOCUT00000048087	1
A0A5F9DDV3	unreviewed		Malignant T-cell-amplified sequence	MCTS1	Malignant T-cell-amplified sequence 1-like	9818.XP_007951508.1	1.06e-134	380.0	GO:0010468, GO:0009893, GO:0044444, GO:0044249, GO:0051246, GO:0008152, GO:0034622, GO:0071704, GO:0071826, GO:0006417, GO:0006413, GO:1901564, GO:0043604, GO:0010628, GO:0032270, GO:0032790, GO:0002183, GO:0044237, GO:0019538, GO:0044260, GO:0010467, GO:0043933, GO:0003723, GO:0006996, GO:0048522, GO:0075522, GO:0043603, GO:0005886, GO:0022618, GO:0060255, GO:0034641, GO:0019081, GO:0032988, GO:…	NO	YES	NO	NO	NO	NO	NO	NO	NO	NO	NO	PM	GLOB	0	182	ENSOCUG00000014315	ENSOCUT00000040673	1
A0A5F9DHI9	unreviewed	AMER1	APC membrane recruitment protein 1	AMER1	WTX protein	9606.ENSP00000329117	0.0	1721.0	GO:0044428, GO:0001655, GO:0009893, GO:0072074, GO:0023057, GO:0043227, GO:0043231, GO:0051246, GO:0010647, GO:0060828, GO:0031331, GO:0060485, GO:0005515, GO:0009888, GO:0031329, GO:0044877, GO:0031981, GO:0009966, GO:0023051, GO:0032270, GO:0043226, GO:1903322, GO:0016604, GO:0048513, GO:0043233, GO:1903364, GO:0001822, GO:0005543, GO:0048869, GO:0044446, GO:0048523, GO:0048522, GO:0005886, GO:…	NO	YES	NO	NO	NO	NO	NO	NO	NO	NO	NO	PM	GLOB	0	1199	ENSOCUG00000001613	ENSOCUT00000001611	1
A0A5F9DIT5	unreviewed	GPC4	Glypican 4	GPC4	Cell surface proteoglycan that bears heparan sulfate	9986.ENSOCUP00000012892	0.0	1219.0	GO:0009986, GO:0098552, GO:0005886, GO:0044459, GO:0062023, GO:0071944, GO:0044425, GO:0009966, GO:0016020, GO:0005575, GO:0009897, GO:0005623, GO:0044464	YES	YES	YES	NO	NO	NO	NO	NO	NO	NO	NO	CS, PM, ESPM	TM	1	630	ENSOCUG00000015005	ENSOCUT00000046754	1
A0A5F9DJ94	unreviewed		RRM domain-containing protein	HNRNPM	RNA recognition motif. (a.k.a. RRM, RBD, or RNP domain)	9483.ENSCJAP00000020100	6.6e-262	745.0	GO:0044428, GO:0007350, GO:0003676, GO:0070201, GO:0043227, GO:0032504, GO:0043231, GO:0008152, GO:0016363, GO:0051049, GO:0009986, GO:0044703, GO:0071704, GO:0005515, GO:0048306, GO:0031981, GO:0006403, GO:0051222, GO:0032879, GO:0043226, GO:0035062, GO:0009617, GO:0016604, GO:0043232, GO:0044237, GO:0007351, GO:0009994, GO:0071495, GO:0016070, GO:0043233, GO:0045451, GO:0043228, GO:0060811, GO:…	YES	NO	NO	NO	NO	NO	NO	NO	NO	NO	NO	CS	GLOB	0	668	ENSOCUG00000025977	ENSOCUT00000028980	1
A0A5F9DLQ6	unreviewed	SYAP1	Synapse associated protein 1	SYAP1	synapse associated protein 1	9986.ENSOCUP00000000589	7.43e-233	644.0	GO:0044428, GO:0099177, GO:0043204, GO:0009893, GO:0044459, GO:0051094, GO:0097447, GO:0044444, GO:0120038, GO:0044425, GO:0043227, GO:0043231, GO:0051246, GO:0150034, GO:0007165, GO:0031981, GO:0065009, GO:0048167, GO:0071902, GO:0032092, GO:0045202, GO:0030427, GO:0023051, GO:0032869, GO:0032868, GO:0032270, GO:0043226, GO:0043025, GO:0051338, GO:0071495, GO:0045211, GO:0043233, GO:0036120, GO:…	NO	YES	NO	NO	NO	NO	NO	NO	NO	NO	NO	PM	GLOB	0	370	ENSOCUG00000000680	ENSOCUT00000058169	1
A0A5F9DPU0	unreviewed	CASK	Calcium/calmodulin dependent serine protein kinase	CASK	Peripheral plasma membrane protein CASK	9402.XP_006918309.1	0.0	1816.0	GO:0032102, GO:0120038, GO:0045664, GO:1903034, GO:0043231, GO:0060284, GO:0099537, GO:0051049, GO:0030534, GO:0009888, GO:0002066, GO:0007628, GO:0031344, GO:0045121, GO:0018991, GO:0022603, GO:0099572, GO:0098794, GO:0007274, GO:0042734, GO:0097112, GO:0021537, GO:0060341, GO:0098589, GO:0044446, GO:0051050, GO:0034399, GO:0060255, GO:0010817, GO:0036477, GO:0098984, GO:0048638, GO:0022414, GO:…	NO	YES	NO	NO	NO	NO	NO	NO	NO	NO	NO	PM	GLOB	0	1000	ENSOCUG00000004864	ENSOCUT00000058004	1
A0A5F9DQS9	unreviewed		Cadherin domain-containing protein	PCDH11X	Protocadherin-11	9978.XP_004596367.1	0.0	2334.0	GO:0035303, GO:0044092, GO:0005886, GO:0019220, GO:0019222, GO:0065007, GO:0048519, GO:0035305, GO:0065009, GO:0051174, GO:0050790, GO:0008150, GO:0009892, GO:0005509, GO:0007156, GO:0031324, GO:0010563, GO:0051346, GO:0010923, GO:0043086, GO:0031323, GO:0010921, GO:0051336, GO:0048523, GO:0050789, GO:0050794, GO:0045936	NO	YES	NO	NO	NO	NO	NO	NO	NO	NO	NO	PM	SP+TM	1	1350	ENSOCUG00000003437	ENSOCUT00000061120	1
A0A5F9DTS2	unreviewed	HDAC6	Histone deacetylase 6	HDAC6	Histone deacetylase 6	9986.ENSOCUP00000008741	0.0	2376.0	GO:0010821, GO:0120038, GO:0043231, GO:0009056, GO:0031331, GO:0045121, GO:0051494, GO:0034614, GO:0010605, GO:0016049, GO:0098732, GO:0001012, GO:0106027, GO:0035601, GO:0031072, GO:0097237, GO:0032886, GO:0098779, GO:0098589, GO:0043933, GO:0044446, GO:0031647, GO:0060255, GO:0016787, GO:0140096, GO:0043254, GO:0036477, GO:0042493, GO:0032418, GO:0010639, GO:0051239, GO:0010634, GO:0010508, GO:…	NO	YES	NO	NO	NO	NO	NO	NO	NO	NO	NO	PM	GLOB	0	1257	ENSOCUG00000010141	ENSOCUT00000060518	1
G1SCP8	unreviewed		Moesin	MSN	Ezrin/radixin/moesin family	9478.XP_008059465.1	0.0	956.0	GO:0030175, GO:0010468, GO:0031090, GO:0009893, GO:0051128, GO:0044459, GO:2000401, GO:0003676, GO:0044444, GO:0098588, GO:0044425, GO:0120038, GO:0008360, GO:0043227, GO:0032386, GO:1902115, GO:0045198, GO:0033043, GO:0051246, GO:0016323, GO:0071407, GO:0031331, GO:0090162, GO:0051049, GO:0009986, GO:0048729, GO:0005515, GO:0030855, GO:0009888, GO:0031329, GO:1902965, GO:0071801, GO:0040011, GO:…	YES	YES	NO	NO	NO	NO	NO	NO	NO	NO	NO	CS, PM	GLOB	0	577	ENSOCUG00000000149	ENSOCUT00000000149	1
G1SD16	unreviewed	GRIA3	Glutamate receptor	GRIA3	AMPA glutamate receptor activity	9986.ENSOCUP00000000278	0.0	1793.0	GO:0031226, GO:0043204, GO:0044459, GO:0097447, GO:0120038, GO:0044425, GO:0008324, GO:0004888, GO:0022857, GO:0005515, GO:0150034, GO:0007165, GO:0043195, GO:0045202, GO:0023051, GO:0015318, GO:0043226, GO:0043025, GO:0055085, GO:0099507, GO:0045211, GO:0007166, GO:0033218, GO:0099572, GO:0043083, GO:0098794, GO:0010035, GO:0098793, GO:0005215, GO:0001919, GO:0044309, GO:0005886, GO:0060255, GO:…	NO	YES	NO	NO	YES	NO	NO	NO	NO	NO	NO	PM, ICPM	SP+TM	3	894	ENSOCUG00000000315	ENSOCUT00000000315	1
G1SG22	unreviewed	GPC3	Glypican 3	GPC3	Cell surface proteoglycan that bears heparan sulfate	9986.ENSOCUP00000001504	0.0	1155.0	GO:0030099, GO:0001655, GO:0010468, GO:0009893, GO:0001503, GO:0031226, GO:0044092, GO:0044459, GO:0051128, GO:0044444, GO:0051248, GO:0023057, GO:0044425, GO:0061333, GO:0043227, GO:0072009, GO:0030100, GO:0045880, GO:0043231, GO:0051246, GO:0010647, GO:0035108, GO:0001568, GO:0060828, GO:0060976, GO:0051049, GO:0048729, GO:0035116, GO:0009888, GO:0065009, GO:0009966, GO:0010605, GO:0072111, GO:…	NO	YES	NO	NO	NO	NO	YES	NO	NO	NO	NO	PM, ACPM	SP	0	580	ENSOCUG00000001752	ENSOCUT00000001752	1
G1SIL9	unreviewed	BCORL1	BCL6 corepressor like 1	BCORL1	chromatin organization	9986.ENSOCUP00000002533	0.0	2914.0	GO:0044428, GO:0005886, GO:0044424, GO:0005654, GO:0043227, GO:0005575, GO:0043231, GO:0005634, GO:0005622, GO:0071944, GO:0031981, GO:0031974, GO:0044422, GO:0043226, GO:0043233, GO:0016020, GO:0070013, GO:0044446, GO:0043229, GO:0005623, GO:0044464	NO	YES	NO	NO	NO	NO	NO	NO	NO	NO	NO	PM	GLOB	0	1545	ENSOCUG00000002913	ENSOCUT00000002915	1
G1SKP7	unreviewed	CD40LG TNLG8B	CD40 ligand (CD40-L) (Tumor necrosis factor ligand superfamily member 5)	CD40LG	Cytokine that binds to CD40 TNFRSF5. Involved in immunoglobulin class switching	9986.ENSOCUP00000003395	3.14e-182	507.0	GO:0032729, GO:0032649, GO:0050870, GO:0023014, GO:0051049, GO:0009986, GO:0006952, GO:0051249, GO:1903039, GO:0001817, GO:0050817, GO:0032943, GO:0060255, GO:0034641, GO:0030098, GO:0048534, GO:0042493, GO:0051239, GO:0050790, GO:0030888, GO:0070887, GO:0045937, GO:0002263, GO:0023052, GO:0005126, GO:0005794, GO:0050896, GO:0050865, GO:0002208, GO:1902105, GO:0005164, GO:0019220, GO:0008284, GO:…	YES	YES	YES	YES	NO	NO	NO	NO	NO	NO	NO	CS, PM, ESPM, ES	TM	1	261	ENSOCUG00000003911	ENSOCUT00000003911	1
G1SLC9	unreviewed	SLC9A7	Sodium/hydrogen exchanger	SLC9A7	potassium:proton antiporter activity	9978.XP_004587924.1	0.0	1293.0	GO:0031090, GO:0022821, GO:0044444, GO:0098588, GO:0044425, GO:0008324, GO:0043227, GO:0043231, GO:0005802, GO:0022857, GO:0015672, GO:0005451, GO:0015318, GO:0043226, GO:0031984, GO:0055085, GO:0055080, GO:0098791, GO:0097708, GO:0031982, GO:0015385, GO:0010008, GO:0015299, GO:0044446, GO:0005215, GO:0098771, GO:0006885, GO:0015298, GO:0005886, GO:0055067, GO:0098660, GO:0015386, GO:0098655, GO:…	NO	YES	NO	NO	NO	NO	NO	NO	NO	NO	NO	PM	SP+TM	13	726	ENSOCUG00000004230	ENSOCUT00000004234	1
G1SLK1	unreviewed	ZBTB33	Zinc finger and BTB domain containing 33	ZBTB33	methyl-CpG binding	9986.ENSOCUP00000003740	0.0	1189.0	GO:0044428, GO:0010468, GO:0051253, GO:0005886, GO:0051252, GO:0044424, GO:0003676, GO:0044444, GO:0008327, GO:0045892, GO:0005654, GO:1990837, GO:0019222, GO:0043227, GO:0045934, GO:0005575, GO:0065007, GO:0097159, GO:2000113, GO:0048519, GO:0043231, GO:0051172, GO:0036094, GO:1901363, GO:0005634, GO:0031326, GO:0003674, GO:0005622, GO:0071944, GO:0031327, GO:0031981, GO:0031974, GO:0010605, GO:…	NO	YES	NO	NO	NO	NO	NO	NO	NO	NO	NO	PM	GLOB	0	693	ENSOCUG00000004331	ENSOCUT00000004328	1
G1SLX5	unreviewed	DRP2	Dystrophin related protein 2	DRP2	synapse organization	9986.ENSOCUP00000003880	0.0	1873.0	GO:0005886, GO:0044463, GO:0097447, GO:0120038, GO:0016043, GO:0005575, GO:0036477, GO:0050808, GO:0042995, GO:0071944, GO:0045202, GO:0008270, GO:0030425, GO:0008150, GO:0043005, GO:0120025, GO:0016020, GO:0009987, GO:0071840, GO:0097458, GO:0005623, GO:0044464	NO	YES	NO	NO	NO	NO	NO	NO	NO	NO	NO	PM	GLOB	0	957	ENSOCUG00000004487	ENSOCUT00000004492	1
G1SMQ1	unreviewed	AMOT	Angiomotin	AMOT	angiomotin	9986.ENSOCUP00000004222	0.0	1674.0	GO:0044092, GO:0044459, GO:0051094, GO:0043296, GO:0048514, GO:0044444, GO:0044425, GO:0001726, GO:0043227, GO:0040017, GO:0007010, GO:0030054, GO:0043231, GO:1901343, GO:0001568, GO:0008015, GO:0009986, GO:0005515, GO:0007165, GO:0040011, GO:0065009, GO:0009966, GO:0051056, GO:0099080, GO:0023051, GO:1901342, GO:0032879, GO:0043226, GO:0030029, GO:0051093, GO:0072359, GO:0022603, GO:0097708, GO:…	YES	YES	YES	NO	NO	NO	NO	NO	NO	NO	NO	CS, PM, ESPM	GLOB	0	1091	ENSOCUG00000004881	ENSOCUT00000004881	1
G1SN13	unreviewed	TENM1	Teneurin transmembrane protein 1	TENM1	regulation of transcription by RNA polymerase III	9986.ENSOCUP00000004345	0.0	5190.0	GO:0044428, GO:0010468, GO:0031226, GO:0009893, GO:0051128, GO:0044459, GO:0044444, GO:0046983, GO:0044425, GO:0070201, GO:0043227, GO:0032386, GO:0033043, GO:0043231, GO:0010647, GO:0051246, GO:1902905, GO:0016363, GO:0051049, GO:0005515, GO:0007165, GO:0031344, GO:0031981, GO:0065009, GO:0009966, GO:0033138, GO:0051222, GO:0071902, GO:0023051, GO:0032879, GO:0032270, GO:0043226, GO:0051338, GO:…	NO	YES	NO	NO	YES	NO	NO	NO	NO	NO	NO	PM, ICPM	TM	1	2732	ENSOCUG00000005013	ENSOCUT00000005017	1
G1SN36	unreviewed	GPR174	G protein-coupled receptor 174	GPR174	G-protein coupled receptor activity	9986.ENSOCUP00000004371	1.22e-247	679.0	GO:0005886, GO:0060089, GO:0004930, GO:0065007, GO:0043231, GO:0004888, GO:0007165, GO:0003674, GO:0034451, GO:0007154, GO:0042592, GO:0002376, GO:0008150, GO:0045125, GO:0007186, GO:0043029, GO:0002260, GO:0001776, GO:0009987, GO:0023052, GO:0050789, GO:0050794, GO:0038023, GO:0050896, GO:0051716, GO:0048872, GO:0065008	NO	YES	NO	NO	NO	NO	NO	NO	NO	NO	NO	PM	TM	7	333	ENSOCUG00000005049	ENSOCUT00000005045	1
G1SNI0	unreviewed	CACNA1F	Calcium voltage-gated channel subunit alpha1 F	CACNA1F	Voltage-sensitive calcium channels (VSCC) mediate the entry of calcium ions into excitable cells and are also involved in a variety of calcium-dependent processes, including muscle contraction, hormone or neurotransmitter release, gene expression, cell mo	9986.ENSOCUP00000004545	0.0	3086.0	GO:0044092, GO:0048813, GO:0000904, GO:0044459, GO:1904062, GO:0044425, GO:0008324, GO:0008331, GO:0051049, GO:0022857, GO:0034765, GO:0065009, GO:0072511, GO:0015318, GO:0032879, GO:0048513, GO:0055085, GO:0072503, GO:0048667, GO:0055080, GO:0009581, GO:0005245, GO:0051051, GO:1901019, GO:0022832, GO:0007423, GO:0048869, GO:0072507, GO:0051924, GO:0050906, GO:1903170, GO:0005215, GO:0009416, GO:…	NO	YES	NO	NO	NO	NO	NO	NO	NO	NO	NO	PM	TM	18	1734	ENSOCUG00000005231	ENSOCUT00000005244	1
G1SPD4	unreviewed	RP2	Protein XRP2	RP2	post-Golgi vesicle-mediated transport	9986.ENSOCUP00000004897	2.05e-234	647.0	GO:0044428, GO:0001655, GO:0044459, GO:0044444, GO:0120038, GO:0044425, GO:0043227, GO:0043231, GO:0005096, GO:0048729, GO:0009888, GO:0031981, GO:0065009, GO:0001947, GO:0060042, GO:0043226, GO:0035050, GO:0016604, GO:0048513, GO:0043233, GO:0009855, GO:0072359, GO:0097708, GO:0031982, GO:0035295, GO:0001822, GO:0044450, GO:0043228, GO:0036064, GO:0007423, GO:0048869, GO:0048593, GO:0006892, GO:…	NO	YES	NO	NO	NO	NO	NO	NO	NO	NO	NO	PM	GLOB	0	350	ENSOCUG00000005647	ENSOCUT00000005647	1
G1SPD7	unreviewed	NOX1	NADPH oxidase 1	NOX1	cellular stress response to acidic pH	9986.ENSOCUP00000004902	0.0	1159.0	GO:0051128, GO:0010575, GO:0031226, GO:0009893, GO:0104004, GO:0044459, GO:0048514, GO:0044444, GO:0120038, GO:0044425, GO:0043227, GO:0051246, GO:0008152, GO:0010647, GO:0001568, GO:0008015, GO:0080134, GO:0005515, GO:0072592, GO:0007165, GO:0008217, GO:0071453, GO:0040011, GO:0009966, GO:0003073, GO:1902884, GO:0023051, GO:0071468, GO:0032270, GO:0043226, GO:0055114, GO:0070482, GO:0001817, GO:…	NO	YES	NO	NO	YES	NO	NO	NO	NO	NO	NO	PM, ICPM	TM	6	564	ENSOCUG00000005652	ENSOCUT00000005653	1
G1SQ59	unreviewed	PHEX	Phosphate regulating endopeptidase homolog X-linked	PHEX	response to sodium phosphate	9986.ENSOCUP00000005217	0.0	1533.0	GO:0044238, GO:0007635, GO:0001503, GO:0032502, GO:0031214, GO:0044424, GO:0044444, GO:0019637, GO:0043227, GO:0005575, GO:0065007, GO:0032501, GO:0008355, GO:0005783, GO:0006793, GO:0008152, GO:0042221, GO:0043231, GO:0007275, GO:0009986, GO:0032101, GO:0071704, GO:0050920, GO:0009888, GO:0050896, GO:0005622, GO:0008306, GO:1901564, GO:0004222, GO:0048471, GO:0007612, GO:0043226, GO:0050877, GO:…	YES	NO	NO	NO	NO	NO	NO	NO	NO	NO	NO	CS	TM	1	749	ENSOCUG00000006020	ENSOCUT00000006025	1
G1SR92	unreviewed	XK	XK-related protein	XK	X-linked Kx blood group	9541.XP_005593334.1	1.15e-283	779.0	GO:0051128, GO:0045664, GO:0060284, GO:0031133, GO:0060538, GO:0009888, GO:0010961, GO:0031344, GO:0048513, GO:0072503, GO:0055080, GO:0022603, GO:0048869, GO:0051960, GO:0072507, GO:0061061, GO:0098771, GO:0042552, GO:0005886, GO:0055001, GO:2000026, GO:0008361, GO:0050767, GO:0050793, GO:0032535, GO:0005789, GO:0022604, GO:0051239, GO:0090066, GO:0008150, GO:0007517, GO:0006873, GO:0014904, GO:…	NO	YES	NO	NO	NO	NO	NO	NO	NO	NO	NO	PM	TM	12	444	ENSOCUG00000006566	ENSOCUT00000006563	1
G1SSU5	unreviewed	ADGRG2	Adhesion G protein-coupled receptor G2	GPR64	G-protein coupled receptor activity	9986.ENSOCUP00000006338	0.0	1914.0	GO:0005886, GO:0045177, GO:0044459, GO:0098590, GO:0005622, GO:0044424, GO:0007166, GO:0044444, GO:0044425, GO:0004930, GO:0016324, GO:0016020, GO:0044464, GO:0071944, GO:0005575, GO:0005623, GO:0005829, GO:0005737	NO	YES	NO	NO	NO	NO	NO	NO	NO	NO	NO	PM	SP+TM	7	1002	ENSOCUG00000007324	ENSOCUT00000007331	1
G1SV48	unreviewed		CD24 molecule	CD24	regulation of erythrocyte clearance	9986.ENSOCUP00000007279	3.82e-41	136.0	GO:0032102, GO:0001655, GO:0034107, GO:0120038, GO:0045664, GO:1903034, GO:0050870, GO:0072009, GO:0033630, GO:0060284, GO:0099537, GO:0009986, GO:0009888, GO:0031344, GO:0006952, GO:0045121, GO:0045665, GO:0051249, GO:1903039, GO:0032680, GO:0070482, GO:0001817, GO:0055080, GO:0001822, GO:0031072, GO:0002824, GO:0007274, GO:0002863, GO:0019900, GO:0098589, GO:2000177, GO:0050672, GO:0007159, GO:…	YES	YES	YES	NO	NO	NO	YES	YES	NO	NO	NO	CS, PM, ESPM, ACPM, ACESPM	SP	0	80	ENSOCUG00000008428	ENSOCUT00000008424	1
G1SVL1	unreviewed	ITM2A	Integral membrane protein 2						GO:0002317, GO:0005886, nan	NO	YES	NO	NO	NO	NO	NO	NO	NO	NO	NO	PM	TM	1	340	ENSOCUG00000008651	ENSOCUT00000008650	1
G1SXP0	unreviewed	GUCY2F	Guanylate cyclase (EC 4.6.1.2)	GUCY2F	Adenylyl- / guanylyl cyclase, catalytic domain	30611.ENSOGAP00000010355	0.0	2076.0	GO:0046983, GO:0044249, GO:0052652, GO:0008152, GO:1901137, GO:0071704, GO:0005515, GO:1901564, GO:0009260, GO:0009259, GO:0072522, GO:0044237, GO:0009581, GO:0120200, GO:0042803, GO:0050906, GO:0004383, GO:0009416, GO:0072521, GO:0006182, GO:0005886, GO:0007601, GO:0009152, GO:0034641, GO:0009314, GO:0006163, GO:0007600, GO:1901362, GO:0044281, GO:0090407, GO:0009187, GO:0009584, GO:0008150, GO:…	NO	YES	NO	NO	NO	NO	NO	NO	NO	NO	NO	PM	SP+TM	1	1107	ENSOCUG00000009664	ENSOCUT00000009671	1
G1SZ19	unreviewed	RAP2C	Ras-related protein Rap-2	RAP2C	Ras of Complex, Roc, domain of DAPkinase	10029.XP_007622018.1	1.68e-127	362.0	GO:0031090, GO:0009893, GO:0007265, GO:0043296, GO:0051254, GO:0044444, GO:0098588, GO:0019001, GO:0032550, GO:0043227, GO:0030054, GO:0051246, GO:0030855, GO:0007165, GO:0009888, GO:0065009, GO:0032879, GO:0032270, GO:0043226, GO:0051338, GO:0019219, GO:2001141, GO:0000166, GO:0097708, GO:0031982, GO:1903506, GO:0030334, GO:0031952, GO:0048869, GO:1903508, GO:0010008, GO:0044446, GO:0048523, GO:…	NO	YES	NO	NO	NO	NO	NO	NO	NO	NO	NO	PM	GLOB	0	183	ENSOCUG00000010321	ENSOCUT00000010318	1
G1SZJ1	unreviewed	SLC7A3	Solute carrier family 7 member 3	SLC7A3	Cationic amino acid transporter	9986.ENSOCUP00000009094	0.0	1138.0	GO:0005886, GO:0015849, GO:1905039, GO:0046943, GO:0015711, GO:0008324, GO:0015819, GO:0005575, GO:0015809, GO:0065007, GO:0051234, GO:0061459, GO:0098655, GO:0042221, GO:0008509, GO:0071702, GO:0071705, GO:0034220, GO:0022857, GO:0050896, GO:0003674, GO:0006865, GO:0015174, GO:0071944, GO:0046942, GO:0042493, GO:0009966, GO:0010646, GO:1990822, GO:0006810, GO:0015318, GO:0023051, GO:0008514, GO:…	NO	YES	NO	NO	NO	NO	NO	NO	NO	NO	NO	PM	TM	14	594	ENSOCUG00000010551	ENSOCUT00000010553	1
G1SZN9	unreviewed	BTK	Tyrosine-protein kinase (EC 2.7.10.2)	BTK	B cell affinity maturation	9986.ENSOCUP00000009153	0.0	1321.0	GO:0044444, GO:0044425, GO:0043227, GO:0016772, GO:0043231, GO:0008152, GO:0050853, GO:0071704, GO:0032944, GO:0005515, GO:0007165, GO:0045121, GO:1901564, GO:0051249, GO:0019724, GO:0043226, GO:0048513, GO:0001817, GO:0016064, GO:0019538, GO:0044237, GO:0044260, GO:0097708, GO:0031982, GO:0002694, GO:0005543, GO:0071310, GO:0048869, GO:0050866, GO:0002520, GO:0016004, GO:0098589, GO:0010033, GO:…	NO	YES	NO	NO	NO	NO	NO	NO	NO	NO	NO	PM	GLOB	0	659	ENSOCUG00000010621	ENSOCUT00000010622	1
G1SZZ7	unreviewed	RS1	Retinoschisin 1	RS1	Retinoschisin	9986.ENSOCUP00000009287	1.25e-194	538.0	GO:0104004, GO:0044459, GO:0044425, GO:0016056, GO:0010314, GO:0007165, GO:0009966, GO:0023051, GO:0060042, GO:0048513, GO:0009581, GO:0005543, GO:0007186, GO:0007423, GO:0051260, GO:0048593, GO:0043933, GO:0009416, GO:0005547, GO:0023058, GO:0009897, GO:0005886, GO:0036367, GO:0007601, GO:0009314, GO:0007600, GO:0009642, GO:0007602, GO:0048592, GO:0098984, GO:0007154, GO:0008289, GO:0044421, GO:…	NO	YES	YES	YES	NO	NO	NO	NO	NO	NO	NO	PM, ESPM, ES	SP	0	255	ENSOCUG00000010796	ENSOCUT00000010793	1
G1T0T4	unreviewed	SRPX2	Sushi repeat containing protein X-linked 2	SRPX2	hepatocyte growth factor binding	9986.ENSOCUP00000009623	0.0	984.0	GO:0051128, GO:0044459, GO:0051094, GO:0019838, GO:0051965, GO:0044425, GO:0040017, GO:0009986, GO:0005515, GO:0040011, GO:0045202, GO:1901342, GO:0032879, GO:0022603, GO:0043535, GO:0030334, GO:0051960, GO:1904018, GO:0051962, GO:0048522, GO:0036458, GO:0005886, GO:0050803, GO:2000026, GO:0060076, GO:0050793, GO:0044421, GO:0051239, GO:0010634, GO:0008150, GO:0042802, GO:0044456, GO:0009987, GO:…	YES	YES	NO	YES	NO	NO	NO	NO	NO	NO	NO	CS, PM, ES	SP	0	465	ENSOCUG00000011186	ENSOCUT00000011186	1
G1T0U2	unreviewed	SYTL4	Synaptotagmin like 4	SYTL4	Synaptotagmin-like 4	9646.ENSAMEP00000002296	0.0	1228.0	GO:0044428, GO:0031090, GO:0044459, GO:0042043, GO:0044444, GO:0098588, GO:0023057, GO:0044425, GO:0002791, GO:0043227, GO:0070201, GO:0043231, GO:0051046, GO:0051049, GO:0005515, GO:0031981, GO:0051222, GO:1904950, GO:0050709, GO:0023051, GO:0032879, GO:0043226, GO:0001778, GO:0043233, GO:0051051, GO:0050714, GO:0031982, GO:0097708, GO:0005543, GO:0043228, GO:0031267, GO:0044446, GO:0048523, GO:…	NO	YES	NO	NO	NO	NO	NO	NO	NO	NO	NO	PM	GLOB	0	671	ENSOCUG00000011193	ENSOCUT00000011199	1
G1T124	unreviewed	OR13H1	Olfactory receptor family 13 subfamily H member 1	OR13H1	Olfactory receptor, family 13, subfamily H, member 1	9986.ENSOCUP00000009736	3.9e-213	589.0	GO:0005886, GO:0004930, GO:0004984, nan	NO	YES	NO	NO	NO	NO	NO	NO	NO	NO	NO	PM	TM	7	308	ENSOCUG00000011316	ENSOCUT00000011311	1
G1T1J4	unreviewed	GLRA2	Glycine receptor alpha 2	GLRA2	Belongs to the ligand-gated ion channel (TC 1.A.9) family	9986.ENSOCUP00000009951	0.0	905.0	GO:0031226, GO:0010043, GO:0044459, GO:0044425, GO:0043231, GO:0016933, GO:0099537, GO:0060079, GO:0004888, GO:0022857, GO:0007165, GO:0007416, GO:0099565, GO:0015318, GO:0048513, GO:0055085, GO:0071230, GO:0071495, GO:0045211, GO:0098656, GO:0007166, GO:0007417, GO:0015698, GO:0071229, GO:0071310, GO:0097237, GO:0007186, GO:0010035, GO:0015103, GO:0031406, GO:0042165, GO:0010033, GO:0005215, GO:…	NO	YES	NO	NO	YES	NO	NO	NO	NO	NO	NO	PM, ICPM	SP+TM	4	452	ENSOCUG00000011569	ENSOCUT00000011571	1
G1T336	unreviewed	DDX3X	RNA helicase (EC 3.6.4.13)	DDX3X	CTPase activity	9986.ENSOCUP00000010621	0.0	1219.0	GO:0010950, GO:0071470, GO:0043231, GO:0016246, GO:0006952, GO:0043154, GO:0010605, GO:0043604, GO:0035591, GO:0045070, GO:0043903, GO:0016070, GO:2001234, GO:0060293, GO:0043933, GO:0033365, GO:0032392, GO:0010623, GO:0060255, GO:0034641, GO:0016787, GO:0043281, GO:0043254, GO:0198738, GO:1900087, GO:0036477, GO:0031954, GO:0022414, GO:1901990, GO:0050790, GO:0034161, GO:0009968, GO:0019207, GO:…	NO	YES	NO	NO	NO	NO	NO	NO	NO	NO	NO	PM	GLOB	0	662	ENSOCUG00000012338	ENSOCUT00000012337	1
G1T4A8	unreviewed	GRPR	Gastrin releasing peptide receptor	GRPR	psychomotor behavior	9986.ENSOCUP00000011091	7.6e-276	757.0	GO:0008528, GO:0031226, GO:0005886, GO:0060089, GO:0009607, GO:0044459, GO:0042277, GO:0044425, GO:0004930, GO:0008188, GO:0005575, GO:0043207, GO:0032501, GO:0065007, GO:2000987, GO:0004888, GO:0007218, GO:0036343, GO:0007165, GO:0003674, GO:0042923, GO:0050896, GO:0071944, GO:0042127, GO:0007154, GO:0050877, GO:0007611, GO:0008150, GO:0051704, GO:0051703, GO:0009605, GO:0001653, GO:0061744, GO:…	NO	YES	NO	NO	YES	NO	NO	NO	NO	NO	NO	PM, ICPM	TM	7	425	ENSOCUG00000012893	ENSOCUT00000012895	1
G1T4N6	unreviewed	CLTRN	Collectrin, amino acid transport regulator	TMEM27	positive regulation of SNARE complex assembly	9986.ENSOCUP00000011254	1.24e-183	510.0	GO:0051128, GO:0098862, GO:0044459, GO:0046983, GO:0120038, GO:0044425, GO:0032890, GO:0002791, GO:0070201, GO:0035493, GO:0033043, GO:0010647, GO:0051046, GO:0051049, GO:0005515, GO:1903793, GO:0051222, GO:0023051, GO:0032879, GO:0051955, GO:0032024, GO:0050714, GO:0035774, GO:1903307, GO:0042803, GO:0060341, GO:0031526, GO:0031340, GO:0051050, GO:0048522, GO:0005886, GO:0043269, GO:0010638, GO:…	NO	YES	NO	NO	NO	NO	NO	NO	NO	NO	NO	PM	SP+TM	1	251	ENSOCUG00000013073	ENSOCUT00000013071	1
G1T4W3	unreviewed	SLC9A6	Sodium/hydrogen exchanger	SLC9A6	Belongs to the monovalent cation proton antiporter 1 (CPA1) transporter (TC 2.A.36) family	9978.XP_004587792.1	0.0	1308.0	GO:0005770, GO:0031090, GO:0000904, GO:0044444, GO:0098588, GO:0044425, GO:0043227, GO:0043231, GO:0016049, GO:0043226, GO:0031984, GO:0042175, GO:0048667, GO:0098978, GO:0097708, GO:0031982, GO:0015385, GO:0048869, GO:0010008, GO:0044446, GO:0032990, GO:0005886, GO:0015386, GO:0005769, GO:0031547, GO:0098827, GO:0030030, GO:0120036, GO:0005789, GO:0005768, GO:0031410, GO:0030425, GO:0008150, GO:…	NO	YES	NO	NO	NO	NO	NO	NO	NO	NO	NO	PM	SP+TM	13	701	ENSOCUG00000013167	ENSOCUT00000013172	1
G1T5B2	unreviewed	ZC4H2	Zinc finger C4H2-type containing	ZC4H2	Zinc finger C4H2	10029.XP_007606511.1	3.5e-147	416.0	GO:0044459, GO:0051094, GO:0044425, GO:0045664, GO:0043227, GO:0007528, GO:0043231, GO:0060284, GO:0048663, GO:0045666, GO:0045202, GO:0043226, GO:0043025, GO:0048513, GO:0045211, GO:0007417, GO:0048869, GO:0051960, GO:0098794, GO:0045597, GO:0021517, GO:0051962, GO:0048665, GO:0048522, GO:0003358, GO:0005886, GO:0001708, GO:2000026, GO:0021522, GO:0050767, GO:0050793, GO:0051239, GO:0008150, GO:…	NO	YES	NO	NO	NO	NO	NO	NO	NO	NO	NO	PM	GLOB	0	224	ENSOCUG00000013393	ENSOCUT00000013392	1
G1T6U3	unreviewed	ATP7A	P-type Cu(+) transporter (EC 7.2.2.8)	ATP7A	elastin biosynthetic process	9986.ENSOCUP00000012171	0.0	2853.0	GO:0098862, GO:0120038, GO:1903034, GO:0043231, GO:0006576, GO:0051049, GO:0048729, GO:0009888, GO:0015679, GO:0031344, GO:0034614, GO:0034765, GO:0045121, GO:0070482, GO:0006586, GO:0055085, GO:0055080, GO:0098791, GO:0009072, GO:0051051, GO:0071229, GO:0097237, GO:0031267, GO:0021859, GO:0098589, GO:0043933, GO:0044446, GO:0005215, GO:0009790, GO:1901699, GO:0060255, GO:0034641, GO:0016787, GO:…	NO	YES	NO	NO	NO	NO	NO	NO	NO	NO	NO	PM	TM	8	1499	ENSOCUG00000014160	ENSOCUT00000014162	1
G1T7A1	unreviewed	PTCHD1	Patched domain containing 1	PTCHD1	thalamus development	9978.XP_004587872.1	0.0	1685.0	GO:0005886, GO:0032502, GO:0005575, GO:0065007, GO:0032501, GO:0021794, GO:0007275, GO:0007165, GO:0050896, GO:0071944, GO:0007154, GO:0045202, GO:0007399, GO:0007616, GO:0098977, GO:0050877, GO:0008150, GO:0048513, GO:0051704, GO:0051703, GO:0048856, GO:0007166, GO:0007417, GO:0016020, GO:0003008, GO:0021536, GO:0098976, GO:0030900, GO:0048731, GO:0007420, GO:0009987, GO:0051705, GO:0007610, GO:…	NO	YES	NO	NO	NO	NO	NO	NO	NO	NO	NO	PM	TM	12	887	ENSOCUG00000014375	ENSOCUT00000014371	1
G1T7G9	unreviewed	WDR13	WD repeat domain 13	WDR13	negative regulation of type B pancreatic cell proliferation	9986.ENSOCUP00000025371	0.0	895.0	GO:0008285, GO:0044428, GO:0005886, GO:0061469, GO:0044424, GO:1990841, GO:0005654, GO:0003682, GO:0043227, GO:0005575, GO:0065007, GO:0048519, GO:0043231, GO:0005634, GO:0003674, GO:0005622, GO:0005815, GO:0031981, GO:0015630, GO:0034451, GO:0031974, GO:0042127, GO:0071944, GO:0050678, GO:0044422, GO:0043226, GO:0008150, GO:0044430, GO:1904691, GO:0043233, GO:0016020, GO:0043228, GO:0070013, GO:…	NO	YES	NO	NO	NO	NO	NO	NO	NO	NO	NO	PM	GLOB	0	478	ENSOCUG00000014470	ENSOCUT00000014472	1
G1T7V3	unreviewed	CNKSR2	Connector enhancer of kinase suppressor of Ras 2	CNKSR2	identical protein binding	9986.ENSOCUP00000012610	0.0	2037.0	GO:0005886, GO:0044459, GO:0044425, GO:0005575, GO:0036477, GO:0098984, GO:0005515, GO:0003674, GO:0042995, GO:0071944, GO:0098590, GO:0009966, GO:0045202, GO:0019901, GO:0043226, GO:0043025, GO:0043005, GO:0045211, GO:0014069, GO:0042802, GO:0097060, GO:0099572, GO:0016020, GO:0120025, GO:0098794, GO:0005737, GO:0005488, GO:0044456, GO:0035556, GO:0044297, GO:0097458, GO:0005623, GO:0032279, GO:…	NO	YES	NO	NO	NO	NO	NO	NO	NO	NO	NO	PM	GLOB	0	1045	ENSOCUG00000014660	ENSOCUT00000014665	1
G1T836	unreviewed		Glycine receptor alpha 4	GLRA4	Belongs to the ligand-gated ion channel (TC 1.A.9) family	9986.ENSOCUP00000012708	0.0	906.0	GO:0031226, GO:0044459, GO:0044425, GO:0016933, GO:0099537, GO:0060079, GO:0004888, GO:0022857, GO:0007165, GO:0099565, GO:0015318, GO:0055085, GO:0098656, GO:0007166, GO:0015698, GO:0015103, GO:0010033, GO:0005215, GO:0015108, GO:0016934, GO:0005886, GO:0098660, GO:0051234, GO:0034220, GO:0007154, GO:0016594, GO:0005253, GO:0022838, GO:0008150, GO:0007268, GO:0016021, GO:0099634, GO:0022834, GO:…	NO	YES	NO	NO	YES	NO	NO	NO	NO	NO	NO	PM, ICPM	SP+TM	4	457	ENSOCUG00000014781	ENSOCUT00000014776	1
G1T8Y6	unreviewed		Dystrophin	DMD	EF hand	9707.XP_004416804.1	0.0	1836.0	GO:0045202, GO:0005886, nan, GO:0008270	NO	YES	NO	NO	NO	NO	NO	NO	NO	NO	NO	PM	GLOB	0	956	ENSOCUG00000015166	ENSOCUT00000015209	1
G1T923	unreviewed	ATP6AP2	Renin receptor (ATPase H(+)-transporting lysosomal accessory protein 2) (ATPase H(+)-transporting lysosomal-interacting protein 2) (Renin/prorenin receptor)	ATP6AP2	positive regulation of transforming growth factor beta1 production	9986.ENSOCUP00000013112	2.54e-244	672.0	GO:0007476, GO:0044459, GO:0044425, GO:0021915, GO:0035220, GO:0009886, GO:0051246, GO:0008152, GO:0010647, GO:0099537, GO:0030672, GO:0008015, GO:0008088, GO:0009986, GO:0048729, GO:0071704, GO:0005515, GO:0030855, GO:0008217, GO:0009888, GO:1901564, GO:0040011, GO:0009966, GO:0003073, GO:0023051, GO:0005109, GO:0051649, GO:0048513, GO:0001817, GO:0044237, GO:0019538, GO:0035295, GO:0048069, GO:…	YES	YES	YES	NO	NO	NO	NO	NO	NO	NO	NO	CS, PM, ESPM	SP+TM	1	350	ENSOCUG00000015259	ENSOCUT00000015260	1
G1T949	unreviewed	PORCN	Porcupine O-acyltransferase	PORCN	porcupine homolog (Drosophila)	118797.XP_007450927.1	0.0	917.0	GO:0051128, GO:0031226, GO:0044459, GO:0044444, GO:0044425, GO:0044249, GO:0043227, GO:0031227, GO:0033043, GO:0008152, GO:0043231, GO:0042158, GO:0071704, GO:0005515, GO:0007165, GO:0009888, GO:1901564, GO:0048565, GO:0009966, GO:0048566, GO:0023051, GO:0032879, GO:0043226, GO:0031984, GO:0048513, GO:0001706, GO:0042175, GO:0044237, GO:0019538, GO:0016746, GO:0098978, GO:0007166, GO:0044260, GO:…	NO	YES	NO	NO	YES	NO	NO	NO	NO	NO	NO	PM, ICPM	TM	9	461	ENSOCUG00000015293	ENSOCUT00000015298	1
G1T9C3	unreviewed	WAS	WASP actin nucleation promoting factor						GO:0005886, GO:0035861, GO:0012506, nan, GO:0030048, GO:0030041, GO:0045335, GO:0005884, GO:0043274, GO:0005634, GO:0051497, GO:0017124, GO:0005911, GO:0071346, GO:0003779, GO:0019901, GO:0010591, GO:0002625, GO:1905168, GO:0045944, GO:0042802, GO:2000146, GO:0008064, GO:0016197, GO:0031267, GO:0005829, GO:0042110, GO:0032488	NO	YES	NO	NO	NO	NO	NO	NO	NO	NO	NO	PM	GLOB	0	527	ENSOCUG00000015393	ENSOCUT00000015392	1
G1T9S6	unreviewed	EDA	Ectodysplasin A	EDA	death receptor agonist activity	9978.XP_004595268.1	6.64e-208	583.0	GO:0010468, GO:0031226, GO:0009893, GO:0051090, GO:0044459, GO:0099177, GO:0044444, GO:0023057, GO:0044425, GO:0043227, GO:0051240, GO:0043231, GO:0008152, GO:0010647, GO:0060828, GO:0023014, GO:0071704, GO:0005515, GO:0009888, GO:0007165, GO:0006952, GO:1901564, GO:0065009, GO:0009966, GO:0071697, GO:0018958, GO:0010628, GO:0023051, GO:0022405, GO:0043226, GO:0006897, GO:0009617, GO:0019219, GO:…	NO	YES	NO	YES	YES	NO	NO	NO	NO	NO	NO	PM, ES, ICPM	TM	1	386	ENSOCUG00000015594	ENSOCUT00000015594	1
G1TAD7	unreviewed	PCDH19	Protocadherin 19	PCDH19	homophilic cell adhesion via plasma membrane adhesion molecules	9986.ENSOCUP00000013625	0.0	2224.0	GO:0005509, GO:0005886, GO:0007156, nan	NO	YES	NO	NO	NO	NO	NO	NO	NO	NO	NO	PM	SP+TM	1	1137	ENSOCUG00000015865	ENSOCUT00000015861	1
G1TAG7	unreviewed	HTR2C	5-hydroxytryptamine receptor 2C (Serotonin receptor 2C)	HTR2C	receptor 2C	9986.ENSOCUP00000013659	0.0	875.0	GO:0042069, GO:0004993, GO:0051049, GO:0009986, GO:0030534, GO:1903793, GO:0006952, GO:0055085, GO:0055080, GO:0019229, GO:0019216, GO:0032098, GO:0046889, GO:0014057, GO:0051283, GO:0031100, GO:0060341, GO:0051050, GO:0097553, GO:0006182, GO:0050880, GO:0060255, GO:0034641, GO:0098655, GO:0010817, GO:0034220, GO:0090407, GO:0042493, GO:0051239, GO:0006873, GO:0016021, GO:0050801, GO:0045937, GO:…	YES	YES	YES	NO	YES	NO	NO	NO	NO	NO	NO	CS, PM, ESPM, ICPM	SP+TM	7	453	ENSOCUG00000015900	ENSOCUT00000015897	1
G1TB31	unreviewed	CYSLTR1	Cysteinyl leukotriene receptor 1	CYSLTR1	leukotriene receptor activity	9986.ENSOCUP00000013908	1.2e-242	667.0	GO:0031226, GO:0006954, GO:0044459, GO:0051094, GO:0044425, GO:0035296, GO:0035150, GO:0008015, GO:0004888, GO:0007165, GO:1903522, GO:0006952, GO:0040011, GO:0072511, GO:1901342, GO:0051649, GO:0007166, GO:0022603, GO:0019229, GO:0007186, GO:1904018, GO:0006955, GO:0050880, GO:0005886, GO:0004930, GO:2000026, GO:0051234, GO:0050793, GO:0003018, GO:0007154, GO:0051239, GO:0090066, GO:0008150, GO:…	NO	YES	NO	NO	YES	NO	NO	NO	NO	NO	NO	PM, ICPM	TM	7	340	ENSOCUG00000016192	ENSOCUT00000016180	1
G1TBS6	unreviewed	IL1RAPL1	Interleukin-1 receptor accessory protein-like 1 (X-linked interleukin-1 receptor accessory protein-like 1)	IL1RAPL1	receptor accessory protein-like	28737.XP_006885107.1	0.0	1415.0	GO:0051128, GO:0051094, GO:0097447, GO:0120038, GO:0045664, GO:0051965, GO:0008324, GO:0060284, GO:0051046, GO:0051049, GO:0009986, GO:0022857, GO:0005515, GO:0045920, GO:0007165, GO:0031344, GO:0007416, GO:0072511, GO:0045666, GO:0015318, GO:0032879, GO:0099054, GO:0055085, GO:0098978, GO:0005245, GO:0022603, GO:0051051, GO:0022832, GO:0048869, GO:0051960, GO:1905606, GO:0045597, GO:0051962, GO:…	YES	YES	NO	NO	NO	NO	NO	NO	NO	NO	NO	CS, PM	SP+TM	1	696	ENSOCUG00000016512	ENSOCUT00000016509	1
G1TCY0	unreviewed	P2RY4	P2Y purinoceptor 4	P2RY4	UTP-activated nucleotide receptor activity	9986.ENSOCUP00000014667	5.35e-260	715.0	GO:0044459, GO:0044425, GO:0032559, GO:0001608, GO:0016323, GO:0004888, GO:0007165, GO:0070542, GO:0071380, GO:0071495, GO:0000166, GO:0015698, GO:0045028, GO:0071398, GO:0071229, GO:0071310, GO:0007186, GO:0010033, GO:0070633, GO:0005886, GO:0004930, GO:0034694, GO:0051234, GO:0097306, GO:0032555, GO:0045030, GO:0007154, GO:0016324, GO:0097305, GO:0071379, GO:0045177, GO:0008150, GO:0005524, GO:…	NO	YES	NO	NO	NO	NO	NO	NO	NO	NO	NO	PM	TM	7	416	ENSOCUG00000017070	ENSOCUT00000017066	1
G1TD05	unreviewed		PDZ domain containing 11	PDZD11	PDZ domain-containing protein 11	9986.ENSOCUP00000014697	4.32e-100	290.0	GO:0005886, GO:0044459, GO:0044424, GO:0044444, GO:0044425, GO:0005575, GO:0016323, GO:0005515, GO:0003674, GO:0005622, GO:0071944, GO:0098590, GO:0046931, GO:0008022, GO:0016020, GO:0005829, GO:0005737, GO:0046930, GO:0005623, GO:0005488, GO:0044464	NO	YES	NO	NO	NO	NO	NO	NO	NO	NO	NO	PM	GLOB	0	140	ENSOCUG00000017101	ENSOCUT00000017101	1
G1TD43	unreviewed	DLG3	Discs large MAGUK scaffold protein 3	DLG3	PDZ-associated domain of NMDA receptors	9986.ENSOCUP00000014744	0.0	1720.0	GO:0031226, GO:0044092, GO:0009893, GO:0044459, GO:0043296, GO:0097447, GO:0120038, GO:0044425, GO:0030054, GO:0051246, GO:0035255, GO:0048729, GO:0035305, GO:0005515, GO:0150034, GO:0009888, GO:0065009, GO:0045202, GO:0030427, GO:0008022, GO:0032270, GO:0043226, GO:0043025, GO:0051338, GO:0045197, GO:0098978, GO:0019903, GO:0099572, GO:0010563, GO:0001736, GO:0010923, GO:0098794, GO:0019900, GO:…	NO	YES	NO	NO	YES	NO	NO	NO	NO	NO	NO	PM, ICPM	GLOB	0	867	ENSOCUG00000017149	ENSOCUT00000017154	1
G1TEE9	unreviewed	BMX	Tyrosine-protein kinase (EC 2.7.10.2)	BMX	NK T cell differentiation	9986.ENSOCUP00000015269	0.0	1330.0	GO:0044428, GO:0044459, GO:0120038, GO:0044425, GO:0001726, GO:0043227, GO:0016772, GO:0043231, GO:0008152, GO:0071704, GO:0007165, GO:1901564, GO:0031981, GO:0043226, GO:0044237, GO:0019538, GO:0043233, GO:0046777, GO:0044260, GO:0044446, GO:0005886, GO:0140096, GO:0004713, GO:0016773, GO:0018108, GO:0016740, GO:0007154, GO:0008150, GO:0005524, GO:0031256, GO:0009987, GO:0032587, GO:0035556, GO:…	NO	YES	NO	NO	NO	NO	NO	NO	NO	NO	NO	PM	GLOB	0	655	ENSOCUG00000017771	ENSOCUT00000017777	1
G1TEF4	unreviewed	ACE2	Angiotensin-converting enzyme (EC 3.4.-.-)	ACE2	peptidyl-dipeptidase activity	9986.ENSOCUP00000015275	0.0	1631.0	GO:0051128, GO:0098862, GO:0007565, GO:0044459, GO:0051248, GO:0023057, GO:0044425, GO:0032890, GO:0055117, GO:0120038, GO:0032504, GO:0044409, GO:0008152, GO:0051246, GO:0008015, GO:0051049, GO:0009986, GO:0044703, GO:0048662, GO:0071704, GO:0008217, GO:1903522, GO:1903793, GO:1901564, GO:0009966, GO:0003073, GO:0010605, GO:0008235, GO:0023051, GO:0008238, GO:0051806, GO:0032879, GO:0044237, GO:…	YES	YES	NO	YES	NO	NO	NO	NO	NO	NO	NO	CS, PM, ES	SP+TM	1	805	ENSOCUG00000017782	ENSOCUT00000017784	1
G1THX1	unreviewed		Sodium/hydrogen exchanger		Sodium/hydrogen exchanger family	9986.ENSOCUP00000016533	0.0	1150.0	GO:0015385, GO:0005886, GO:0006885, nan	NO	YES	NO	NO	NO	NO	NO	NO	NO	NO	NO	PM	TM	13	624	ENSOCUG00000027690	ENSOCUT00000023957	1
G1TJP0	unreviewed	UBQLN2	Ubiquilin 2	UBQLN2	Heat shock chaperonin-binding motif.	10181.XP_004873625.1	1.05e-293	819.0	GO:0051128, GO:0009893, GO:2000785, GO:0002091, GO:0044444, GO:1902115, GO:0030100, GO:0033043, GO:0008152, GO:0010498, GO:0010647, GO:0009056, GO:0031331, GO:0051246, GO:1904294, GO:0051049, GO:0071704, GO:0080134, GO:0031329, GO:0048259, GO:1901564, GO:0009966, GO:0010605, GO:0023051, GO:0032879, GO:2000058, GO:1904292, GO:0032270, GO:0044237, GO:0019538, GO:1901575, GO:1903364, GO:0044260, GO:…	NO	YES	NO	NO	NO	NO	NO	NO	NO	NO	NO	PM	GLOB	0	614	ENSOCUG00000025886	ENSOCUT00000025961	1
G1TL60	unreviewed		Olfactory receptor		Olfactory receptor	9986.ENSOCUP00000017704	3.91e-217	600.0	GO:0005886, GO:0004930, GO:0004984, nan	NO	YES	NO	NO	NO	NO	NO	NO	NO	NO	NO	PM	TM	7	311	ENSOCUG00000023391	ENSOCUT00000022242	1
G1TMB8	unreviewed	GJB1 CXNG	Gap junction protein	GJB1	cell communication	30611.ENSOGAP00000020978	4.72e-204	564.0	GO:0005886, GO:0022829, GO:0032502, GO:0003006, GO:0044424, GO:0044459, GO:0044444, GO:0046983, GO:0044425, GO:0016043, GO:0043227, GO:0005575, GO:0032501, GO:0051234, GO:0005783, GO:0030054, GO:0043231, GO:0071702, GO:0007275, GO:0071705, GO:0061458, GO:0022414, GO:0005515, GO:0006862, GO:0022857, GO:0003674, GO:0005622, GO:0015267, GO:0022607, GO:0044464, GO:0071944, GO:0007154, GO:1901264, GO:…	NO	YES	NO	NO	NO	NO	NO	NO	NO	NO	NO	PM	TM	4	283	ENSOCUG00000004588	ENSOCUT00000021042	1
G1TPE7	unreviewed		Cytokine receptor common subunit gamma	IL2RG	interleukin-2 binding	9986.ENSOCUP00000018882	1.32e-131	372.0	GO:0010468, GO:0009893, GO:0044459, GO:0051094, GO:0019838, GO:0044425, GO:0050870, GO:0050871, GO:0046635, GO:0009986, GO:0005515, GO:0045582, GO:0051249, GO:0010628, GO:0033089, GO:1902107, GO:1903039, GO:0033081, GO:0002694, GO:0030155, GO:0002696, GO:0045597, GO:0032831, GO:0009897, GO:0045621, GO:0048522, GO:0005886, GO:0051251, GO:0060255, GO:2000026, GO:0045619, GO:0010604, GO:0050793, GO:…	YES	YES	YES	NO	NO	NO	NO	NO	NO	NO	NO	CS, PM, ESPM	TM	1	171	ENSOCUG00000025850	ENSOCUT00000023334	1
G1TPG8	unreviewed	ENOX2	Ecto-NOX disulfide-thiol exchanger 2	ENOX2	Ecto-NOX disulfide-thiol exchanger	9541.XP_005594628.1	0.0	1015.0	GO:0005886, GO:0044459, GO:0003824, GO:0046540, GO:0044425, GO:0005575, GO:0022900, GO:0008152, GO:0016491, GO:0009986, GO:0003674, GO:0071944, GO:0015036, GO:0055114, GO:0008150, GO:0016667, GO:0098552, GO:0016020, GO:0048511, GO:0015035, GO:0003723, GO:0007624, GO:0009897, GO:0005623, GO:0000398, GO:0044464	YES	YES	YES	NO	NO	NO	NO	NO	NO	NO	NO	CS, PM, ESPM	GLOB	0	685	ENSOCUG00000012625	ENSOCUT00000025636	1
G1TRY5	unreviewed	PLS3	Plastin 3	PLS3	actin filament network formation	9986.ENSOCUP00000019794	0.0	1268.0	GO:0060429, GO:0005886, GO:0098862, GO:0032420, GO:0032502, GO:0044424, GO:0044444, GO:0042491, GO:0005575, GO:0032501, GO:0035315, GO:0051017, GO:0060348, GO:0008544, GO:0007275, GO:0042490, GO:0030154, GO:0030855, GO:0009888, GO:0005622, GO:0042995, GO:0071944, GO:0022008, GO:0007399, GO:0060113, GO:0044422, GO:0043226, GO:0008150, GO:0048513, GO:0043583, GO:0043005, GO:0048856, GO:0001501, GO:…	NO	YES	NO	NO	NO	NO	NO	NO	NO	NO	NO	PM	GLOB	0	630	ENSOCUG00000006041	ENSOCUT00000023803	1
G1TSU9	unreviewed	CLDN2	Claudin 2						GO:0005886, nan, GO:0042802, GO:0016338, GO:0005198, GO:0005923	NO	YES	NO	NO	NO	NO	NO	NO	NO	NO	NO	PM	TM	4	306	ENSOCUG00000012629	ENSOCUT00000012627	1
G1TSW1	unreviewed		Ubiquitin-like domain-containing protein	SUMO1	negative regulation of action potential	61853.ENSNLEP00000008535	8.53e-35	119.0	GO:0031967, GO:0010468, GO:0031090, GO:0009408, GO:0009893, GO:0034605, GO:0044092, GO:0044428, GO:0045934, GO:0051090, GO:1904062, GO:0045892, GO:0008134, GO:0043227, GO:0099106, GO:0043231, GO:0008152, GO:0051246, GO:0031331, GO:0043392, GO:0045862, GO:0051049, GO:0071704, GO:0005515, GO:0031329, GO:0051100, GO:1901564, GO:0031981, GO:0034765, GO:0045759, GO:0065009, GO:0010605, GO:0032879, GO:…	NO	YES	NO	NO	NO	NO	NO	NO	NO	NO	NO	PM	GLOB	0	62	ENSOCUG00000023570	ENSOCUT00000023555	1
G1TSW5	unreviewed	KCNE5	Potassium voltage-gated channel subfamily E regulatory subunit 5	KCNE1L	regulation of atrial cardiac muscle cell membrane repolarization	9986.ENSOCUP00000020134	9.43e-90	263.0	GO:0031226, GO:0086002, GO:0044459, GO:0070252, GO:1904062, GO:0044425, GO:0086008, GO:0060047, GO:0030048, GO:0006936, GO:0099106, GO:0008015, GO:0051049, GO:0005515, GO:0015672, GO:1903522, GO:0034765, GO:0065009, GO:0086019, GO:0032879, GO:0044325, GO:0030029, GO:0035637, GO:0055085, GO:0043267, GO:0034705, GO:0051051, GO:0060307, GO:0003012, GO:0043266, GO:0048523, GO:0051050, GO:0086066, GO:…	NO	YES	NO	NO	YES	NO	NO	NO	NO	NO	NO	PM, ICPM	TM	1	139	ENSOCUG00000005007	ENSOCUT00000005004	1
G1TU56	unreviewed	NDP	Norrin cystine knot growth factor NDP	NDP	extracellular matrix-cell signaling	9978.XP_004587912.1	7.91e-95	276.0	GO:0010468, GO:0051090, GO:0009893, GO:0006954, GO:0014004, GO:0051254, GO:0000278, GO:0006622, GO:0046983, GO:0009986, GO:0031012, GO:0005515, GO:0007165, GO:0065009, GO:0009966, GO:0006366, GO:0005109, GO:0006099, GO:0010628, GO:0023051, GO:0019219, GO:0048513, GO:2001141, GO:0001890, GO:0007166, GO:0072359, GO:0001525, GO:1903506, GO:0001974, GO:0043491, GO:0060221, GO:0016567, GO:0010467, GO:…	YES	NO	NO	YES	NO	NO	NO	NO	NO	NO	NO	CS, ES	SP	0	133	ENSOCUG00000021324	ENSOCUT00000021914	1
G1TUV0	unreviewed	BRS3	Bombesin receptor subtype-3	BRS3	Belongs to the G-protein coupled receptor 1 family	9986.ENSOCUP00000020826	4e-279	764.0	GO:0005886, GO:0043005, GO:0042995, GO:0004946, GO:0044297, GO:0071944, GO:0097458, GO:0016020, GO:0120025, GO:0005575, GO:0005623, GO:0036477, GO:0043025, GO:0044464	NO	YES	NO	NO	NO	NO	NO	NO	NO	NO	NO	PM	TM	7	398	ENSOCUG00000022548	ENSOCUT00000022917	1
G1TV54	unreviewed	FRMD7	FERM domain containing 7	FRMD7	positive regulation of lamellipodium assembly	9986.ENSOCUP00000024241	0.0	1377.0	GO:0051128, GO:0044092, GO:0120038, GO:0045664, GO:0033043, GO:0010647, GO:0060284, GO:0150034, GO:0031344, GO:0051494, GO:0051100, GO:0065009, GO:0009966, GO:0051056, GO:0030427, GO:0023051, GO:0043025, GO:0051492, GO:0051493, GO:0048869, GO:0051960, GO:0048523, GO:0005856, GO:0048522, GO:0060491, GO:0032232, GO:0005886, GO:2000026, GO:0120032, GO:0036477, GO:0050767, GO:0050793, GO:0051497, GO:…	NO	YES	NO	NO	NO	NO	NO	NO	NO	NO	NO	PM	GLOB	0	710	ENSOCUG00000025878	ENSOCUT00000024070	1
G1TYL9	unreviewed	NLGN3	Neuroligin 3	NLGN3	Neuroligin 3	9601.ENSPPYP00000022891	0.0	1690.0	GO:0051128, GO:0031226, GO:0099177, GO:0000904, GO:0044459, GO:0051094, GO:1900271, GO:0042043, GO:0010771, GO:0044444, GO:0023057, GO:0044425, GO:0045664, GO:0051965, GO:0043227, GO:0060999, GO:0010647, GO:2000809, GO:0060284, GO:0099537, GO:0051049, GO:0060079, GO:0009986, GO:0030534, GO:0005515, GO:0007165, GO:0031344, GO:0002087, GO:0034765, GO:0007416, GO:0045665, GO:0048167, GO:0009966, GO:…	YES	YES	NO	NO	YES	NO	NO	NO	NO	NO	NO	CS, PM, ICPM	SP+TM	1	828	ENSOCUG00000006811	ENSOCUT00000022206	1
G1U3S4	unreviewed	PHKA1	Phosphorylase b kinase regulatory subunit	PHKA1	glucan metabolic process	9986.ENSOCUP00000024040	0.0	2457.0	GO:0044238, GO:1902494, GO:0005886, GO:1990234, GO:0044424, GO:0005516, GO:0044444, GO:0005575, GO:0005977, GO:0006464, GO:0008152, GO:0006793, GO:0071704, GO:0043412, GO:0005622, GO:1901564, GO:1902911, GO:0006468, GO:0008150, GO:0016310, GO:0044237, GO:0019538, GO:0043170, GO:0006807, GO:0046777, GO:0044260, GO:0006796, GO:1902554, GO:0044267, GO:0005964, GO:0005737, GO:0009987, GO:0036211, GO:…	NO	YES	NO	NO	NO	NO	NO	NO	NO	NO	NO	PM	GLOB	0	1237	ENSOCUG00000024271	ENSOCUT00000021035	1
G1U4L1	unreviewed		EF-hand domain-containing protein	CHP1	Calcium-binding protein involved in different processes such as regulation of vesicular trafficking, plasma membrane Na( ) H( ) exchanger and gene transcription. Involved in the constitutive exocytic membrane traffic. Mediates the association between micr	9986.ENSOCUP00000024335	4.74e-133	377.0	GO:0010468, GO:0030133, GO:0009893, GO:0031090, GO:0031397, GO:0044092, GO:0051090, GO:1904062, GO:0044444, GO:0051248, GO:0023057, GO:0098588, GO:1903018, GO:0070201, GO:0043227, GO:1902307, GO:0007010, GO:0032386, GO:0043231, GO:0051246, GO:0070884, GO:0051049, GO:0035305, GO:0005515, GO:0048306, GO:0034765, GO:0065009, GO:0006469, GO:0009966, GO:0051222, GO:0010605, GO:1904950, GO:1903020, GO:…	NO	YES	NO	NO	NO	NO	NO	NO	NO	NO	NO	PM	GLOB	0	195	ENSOCUG00000028121	ENSOCUT00000021107	1
G1U9S1	unreviewed	CFP	Complement factor properdin	CFP	Complement factor properdin	9986.ENSOCUP00000013701	0.0	1044.0	GO:0005886, nan, GO:0005615, GO:0006957, GO:0030141	NO	YES	NO	YES	NO	NO	NO	NO	NO	NO	NO	PM, ES	SP	0	466	ENSOCUG00000015944	ENSOCUT00000015943	1
O62852	reviewed	TRPC5 TRP5	Short transient receptor potential channel 5 (Rtrp5) (TrpC5) (Capacitative calcium entry channel 2) (CCE2)	TRPC5	inositol 1,4,5 trisphosphate binding	9986.ENSOCUP00000007983	0.0	1927.0	GO:0043178, GO:0005886, GO:1990351, GO:0070679, GO:0098660, GO:0044425, GO:0043167, GO:0008324, GO:0098655, GO:0005575, GO:0034703, GO:1902495, GO:0051234, GO:0051402, GO:0036094, GO:0034704, GO:0034220, GO:0022857, GO:0003674, GO:0015267, GO:0072511, GO:0006810, GO:0015318, GO:0098662, GO:0015075, GO:0006816, GO:0022838, GO:0008150, GO:0030001, GO:0055085, GO:0034702, GO:0005216, GO:0005261, GO:…	NO	YES	NO	NO	NO	NO	NO	NO	NO	NO	NO	PM	TM	8	974	ENSOCUG00000009245	ENSOCUT00000009246	1
P81436	reviewed	OGT	UDP-N-acetylglucosamine--peptide N-acetylglucosaminyltransferase 110 kDa subunit (EC 2.4.1.255) (O-GlcNAc transferase subunit p110) (O-linked N-acetylglucosamine transferase 110 kDa subunit) (OGT)	OGT	UDP-N-acetylglucosamine--peptide N-acetylglucosaminyltransferase 110 kDa	10141.ENSCPOP00000013230	0.0	1290.0	GO:2001252, GO:0035220, GO:0043231, GO:0043967, GO:0010876, GO:0051049, GO:0009888, GO:0034284, GO:0010605, GO:0032869, GO:0032868, GO:0097363, GO:0033218, GO:0051051, GO:0097237, GO:0060341, GO:0016573, GO:0043933, GO:0044446, GO:1901699, GO:0060255, GO:0009743, GO:0016787, GO:0044262, GO:0140096, GO:0016262, GO:0032496, GO:1903828, GO:0008361, GO:0051224, GO:0036477, GO:0043984, GO:0001678, GO:…	NO	YES	NO	NO	NO	NO	NO	NO	NO	NO	NO	PM	GLOB	0	1046	ENSOCUG00000016965	ENSOCUT00000016973
Q8MKE9	unreviewed	AGTR2	Type-2 angiotensin II receptor (Angiotensin II type-2 receptor)	AGTR2	Angiotensin II receptor	9986.ENSOCUP00000010638	1.72e-269	736.0	GO:0001655, GO:0032770, GO:0090193, GO:0010876, GO:0051049, GO:0009888, GO:0006952, GO:0016049, GO:1990776, GO:0001817, GO:0035307, GO:0055080, GO:0022603, GO:0030004, GO:0033218, GO:0051051, GO:0001822, GO:0001595, GO:0071385, GO:0060341, GO:0061217, GO:0051050, GO:0045822, GO:0050880, GO:0032368, GO:0060255, GO:1901699, GO:0071549, GO:0010817, GO:0010922, GO:0051387, GO:0072298, GO:0042493, GO:…	NO	YES	NO	NO	NO	NO	NO	NO	NO	NO	NO	PM	TM	7	363	ENSOCUG00000012363	ENSOCUT00000012357	1
Q9TTU3	reviewed	CLCN5	H(+)/Cl(-) exchange transporter 5 (Chloride channel protein 5) (ClC-5) (Chloride transporter ClC-5)	CLCN5	voltage-gated chloride channel activity	9986.ENSOCUP00000014899	0.0	1623.0	GO:0098661, GO:0005886, GO:0098660, GO:0044424, GO:0015297, GO:0044444, GO:0022839, GO:0043227, GO:0005575, GO:1902476, GO:0022836, GO:0051234, GO:0043231, GO:0008509, GO:0034220, GO:0022857, GO:0005515, GO:0003674, GO:0005622, GO:0015267, GO:0071944, GO:0005254, GO:0006810, GO:0005768, GO:0015318, GO:0005253, GO:0015075, GO:0031410, GO:0022838, GO:0043226, GO:0006897, GO:0008150, GO:0045177, GO:…	NO	YES	NO	NO	NO	NO	NO	NO	NO	NO	NO	PM	TM	8	816	ENSOCUG00000017336	ENSOCUT00000017338	1
U3KP07	unreviewed		receptor protein-tyrosine kinase (EC 2.7.10.1)		Tyrosine kinase, catalytic domain	9986.ENSOCUP00000026967	0.0	1708.0	GO:0044238, GO:0060429, GO:0005886, GO:0002040, GO:0032502, GO:0003824, GO:0048514, GO:0140096, GO:0004713, GO:0016772, GO:0016773, GO:0018108, GO:0004672, GO:0006464, GO:0006793, GO:0008152, GO:0001568, GO:0018212, GO:0007275, GO:0072358, GO:0071704, GO:0035270, GO:0043412, GO:0009888, GO:0003674, GO:0048568, GO:0048844, GO:0016740, GO:1901564, GO:0006468, GO:0035239, GO:0032501, GO:0008150, GO:…	NO	YES	NO	NO	NO	NO	NO	NO	NO	NO	NO	PM	TM	1	857	ENSOCUG00000029401	ENSOCUT00000033919	1
U3KP42	unreviewed		Membrane magnesium transporter	MMGT1	Membrane magnesium transporter	118797.XP_007462960.1	1.74e-88	259.0	GO:0000041, GO:0006824, GO:0005886, GO:0015684, GO:0098660, GO:0044424, GO:0072509, GO:0044444, GO:0044425, GO:0015093, GO:0098655, GO:0008324, GO:0043227, GO:0005575, GO:0005769, GO:0031227, GO:0051234, GO:0005783, GO:0043231, GO:0098827, GO:0044432, GO:0034220, GO:0022857, GO:0003674, GO:0005622, GO:0071944, GO:0044464, GO:0072511, GO:0034755, GO:0015693, GO:0005789, GO:0006810, GO:0005768, GO:…	NO	YES	NO	NO	NO	NO	NO	NO	NO	NO	NO	PM	TM	2	131	ENSOCUG00000029505	ENSOCUT00000033953	1

## Sheet: Human X Chromosome
Entry	Reviewed	Gene Names	Protein names	Preferred Name_eggNOG	Description_eggNOG	seed_ortholog_eggNOG	evalue_eggNOG	score_eggNOG	All GOs_UniProt & eggNOG	Cell surface	Plasma Membrane	External side of plasma membrane	Extracellular space	Integral component of plasma membrane	Extrinsic component of external side of plasma membrane	Anchored component of plasma membrane	Anchored component of external side of plasma membrane	Integral component of external side of plasma membrane	External side of cell wall	External side of cell outer membrane	GOs of Interest	Topology	TMRs	Length	Transcript stable ID	Gene stable ID	Ensembl Canonical
A0A2R8YE73	unreviewed		Fibronectin type-III domain-containing protein	IL2RG	Interleukin-6 receptor alpha chain, binding	9606.ENSP00000363318	2.11e-232	642.0	GO:0043370, GO:0046634, GO:0050864, GO:1902107, GO:2000026, GO:1903039, GO:0005623, GO:0003674, GO:2000516, GO:0008150, GO:0045597, GO:0019222, GO:0002682, GO:0002694, GO:0033081, GO:0044464, GO:2000514, GO:0030155, GO:0002696, GO:0050863, GO:0009986, GO:0005515, GO:0060255, GO:0071944, GO:0032829, GO:0045582, GO:0009897, GO:0022407, GO:0050867, GO:0098552, GO:1902105, GO:0046637, GO:0050793, GO:…	YES	YES	YES	NO	NO	NO	NO	NO	NO	NO	NO	CS, PM, ESPM	SP+TM	1	343	ENST00000646505	ENSG00000285171	1
A0A3B3IT09	unreviewed		Collectrin domain-containing protein	CLTRN	transmembrane protein 27	9940.ENSOARP00000013553	1.55e-59	185.0	GO:0005886	NO	YES	NO	NO	NO	NO	NO	NO	NO	NO	NO	PM	TM	1	126	ENST00000649243	ENSG00000285602	1
A6NGZ8	reviewed	SMIM9 CXorf68	Small integral membrane protein 9	SMIM9	Small integral membrane protein 9	9606.ENSP00000358542	2.43e-64	196.0	GO:0005886	NO	YES	NO	NO	NO	NO	NO	NO	NO	NO	NO	PM	SP+TM	1	99	ENST00000369529	ENSG00000203870	1
H7BZ11	unreviewed	RPL36A-HNRNPH2	RPL36A-HNRNPH2 readthrough	RPL36A	structural constituent of ribosome	9606.ENSP00000386655	1.39e-81	241.0	GO:0005886, GO:0003735, GO:0006412, GO:0005840, GO:0005783, GO:0005829, GO:1990904	NO	YES	NO	NO	NO	NO	NO	NO	NO	NO	NO	PM	GLOB	0	118	ENST00000409170	ENSG00000257529	1
H7C241	reviewed	CLDN34	Claudin-34	CLDN34	Claudin-3-like	9606.ENSP00000403980	4.7e-156	437.0	GO:0005886, GO:0007155, GO:0070830, GO:0005198, GO:0005923	NO	YES	NO	NO	NO	NO	NO	NO	NO	NO	NO	PM	TM	4	214	ENST00000445307	ENSG00000234469	1
O00264	reviewed	PGRMC1 HPR6.6 PGRMC	Membrane-associated progesterone receptor component 1 (mPR) (Dap1) (IZA)	PGRMC1	steroid binding	9597.XP_003812676.1	6.25e-138	390.0	GO:0048468, GO:0048812, GO:0048667, GO:0019953, GO:0007411, GO:1903827, GO:0003006, GO:0005623, GO:1905477, GO:0043226, GO:0044424, GO:0008150, GO:0005634, GO:1904375, GO:0022008, GO:0001556, GO:0044430, GO:0050807, GO:0008306, GO:0032879, GO:0043232, GO:0048731, GO:0060341, GO:0020037, GO:0048523, GO:0030868, GO:0022412, GO:0044464, GO:0043025, GO:0048519, GO:0048856, GO:0006783, GO:0061564, GO:…	NO	YES	NO	NO	NO	NO	NO	NO	NO	NO	NO	PM	TM	1	195	ENST00000217971	ENSG00000101856	1
O00398	reviewed	P2RY10	Putative P2Y purinoceptor 10 (P2Y10) (P2Y-like receptor)	P2RY10	7 transmembrane receptor (rhodopsin family)	9606.ENSP00000171757	9.24e-246	674.0	GO:0005886, GO:0035025, GO:0051482, GO:0004930	NO	YES	NO	NO	NO	NO	NO	NO	NO	NO	NO	PM	TM	7	339	ENST00000171757	ENSG00000078589	1
O00571	reviewed	DDX3X DBX DDX3	ATP-dependent RNA helicase DDX3X (EC 3.6.4.13) (CAP-Rf) (DEAD box protein 3, X-chromosomal) (DEAD box, X isoform) (DBX) (Helicase-like protein 2) (HLP2)	DDX3X	Belongs to the DEAD box helicase family	9483.ENSCJAP00000016767	0.0	1184.0	GO:0030295, GO:0032392, GO:0019219, GO:0017111, GO:0034161, GO:0019887, GO:0001932, GO:0030234, GO:0051247, GO:1903902, GO:0003674, GO:0071651, GO:0043021, GO:1902523, GO:0003824, GO:0010942, GO:0016817, GO:0032270, GO:0050790, GO:0071826, GO:1901360, GO:0048585, GO:0019220, GO:0050792, GO:1901987, GO:0044464, GO:0046483, GO:0005515, GO:0048524, GO:0023051, GO:0036493, GO:0016787, GO:0052548, GO:…	NO	YES	NO	NO	NO	NO	NO	NO	NO	NO	NO	PM	GLOB	0	662	ENST00000644876	ENSG00000215301	1
O14654	reviewed	IRS4	Insulin receptor substrate 4 (IRS-4) (160 kDa phosphotyrosine protein) (py160) (Phosphoprotein of 160 kDa) (pp160)	IRS4	Phosphotyrosine-binding domain (IRS1-like)	9606.ENSP00000361202	0.0	1983.0	GO:0008286, GO:0005886, GO:0005158, GO:0007165, GO:0005829, GO:0043548	NO	YES	NO	NO	NO	NO	NO	NO	NO	NO	NO	PM	GLOB	0	1257	ENST00000564206	ENSG00000133124
O14668	reviewed	PRRG1 PRGP1 TMG1	Transmembrane gamma-carboxyglutamic acid protein 1 (Proline-rich gamma-carboxyglutamic acid protein 1) (Proline-rich Gla protein 1)	PRRG1	calcium ion binding	61853.ENSNLEP00000001065	2.8e-150	423.0	GO:0005509, GO:0005886, GO:0005615	NO	YES	NO	YES	NO	NO	NO	NO	NO	NO	NO	PM, ES	TM	1	218	ENST00000378628	ENSG00000130962	1
O14936	reviewed	CASK LIN2	Peripheral plasma membrane protein CASK (hCASK) (EC 2.7.11.1) (Calcium/calmodulin-dependent serine protein kinase) (Protein lin-2 homolog)	CASK	Calcium calmodulin-dependent serine protein kinase (MAGUK family)	10160.XP_004645627.1	0.0	1865.0	GO:0051046, GO:0019219, GO:0007619, GO:0005516, GO:0006810, GO:0046883, GO:0050708, GO:0003674, GO:0030534, GO:0060998, GO:0022008, GO:0016477, GO:0051222, GO:0048585, GO:0099175, GO:0050796, GO:0072375, GO:0022412, GO:0008049, GO:0090280, GO:0090287, GO:0044464, GO:0043025, GO:0099572, GO:0030155, GO:0005515, GO:0021987, GO:1903035, GO:0071944, GO:0097447, GO:0002066, GO:0045666, GO:0023051, GO:…	NO	YES	NO	NO	NO	NO	NO	NO	NO	NO	NO	PM	GLOB	0	926	ENST00000378163	ENSG00000147044	1
O15247	reviewed	CLIC2	Chloride intracellular channel protein 2 (XAP121)	CLIC2	Glutathione S-transferase, N-terminal domain	9593.ENSGGOP00000023035	6.41e-184	510.0	GO:0008152, GO:0051279, GO:0016209, GO:0044093, GO:0010646, GO:0016684, GO:1902531, GO:0051049, GO:0005244, GO:0005623, GO:0050849, GO:0098754, GO:0003674, GO:0004601, GO:0044424, GO:0008150, GO:0005634, GO:0003824, GO:0006821, GO:1990748, GO:0032413, GO:0032879, GO:0048585, GO:0060341, GO:0048523, GO:0051284, GO:0034766, GO:0010881, GO:0044464, GO:0048519, GO:0010959, GO:0051280, GO:0023057, GO:…	NO	YES	NO	NO	NO	NO	NO	NO	NO	NO	NO	PM	GLOB	0	247	ENST00000369449	ENSG00000155962	1
O15294	reviewed	OGT	UDP-N-acetylglucosamine--peptide N-acetylglucosaminyltransferase 110 kDa subunit (EC 2.4.1.255) (O-GlcNAc transferase subunit p110) (O-linked N-acetylglucosamine transferase 110 kDa subunit) (OGT)	OGT	UDP-N-acetylglucosamine--peptide N-acetylglucosaminyltransferase 110 kDa subunit	9478.XP_008069102.1	0.0	1290.0	GO:0019219, GO:0001932, GO:1903827, GO:0016791, GO:0032496, GO:0009746, GO:0051247, GO:0003674, GO:0016758, GO:0010243, GO:0120162, GO:0030512, GO:0003824, GO:1905269, GO:0032270, GO:0051568, GO:0010638, GO:0048585, GO:0009617, GO:0019220, GO:0043414, GO:0000123, GO:0031400, GO:0044464, GO:0043025, GO:1902494, GO:0006470, GO:0016580, GO:0035295, GO:1901701, GO:0005515, GO:0007623, GO:1903533, GO:…	NO	YES	NO	NO	NO	NO	NO	NO	NO	NO	NO	PM	GLOB	0	1046	ENST00000373719	ENSG00000147162	1
O15537	reviewed	RS1 XLRS1	Retinoschisin (X-linked juvenile retinoschisis protein)	RS1	Retinoschisin 1	60711.ENSCSAP00000010830	2.95e-173	481.0	GO:0010646, GO:0005623, GO:0032266, GO:1901981, GO:0003674, GO:0008150, GO:0048731, GO:0060042, GO:0007600, GO:0044464, GO:0048856, GO:0009314, GO:0071482, GO:1902936, GO:0071944, GO:0051260, GO:0023051, GO:0009584, GO:0001917, GO:0009897, GO:0072341, GO:0032502, GO:0043010, GO:0009966, GO:0090596, GO:0009583, GO:0043933, GO:0071840, GO:0007275, GO:0009628, GO:0048646, GO:0051259, GO:0098984, GO:…	NO	YES	YES	YES	NO	NO	NO	NO	NO	NO	NO	PM, ESPM, ES	SP	0	224	ENST00000379984	ENSG00000102104	1
O43736	reviewed	ITM2A UNQ603/PRO1189	Integral membrane protein 2A (Protein E25)	ITM2A	Integral membrane protein 2A	60711.ENSCSAP00000006944	1.06e-190	529.0	GO:0002263, GO:0002440, GO:0042113, GO:0030098, GO:0045321, GO:0046649, GO:0002313, GO:0002520, GO:0002335, GO:0006955, GO:0048869, GO:0005886, GO:0009987, GO:0032502, GO:0050896, GO:0002377, GO:0002312, GO:0008150, GO:0007275, GO:0001540, GO:0005794, GO:0001775, GO:0030183, GO:0030097, GO:0002366, GO:0030154, GO:0048513, GO:0048731, GO:0002285, GO:0048534, GO:0002317, GO:0042985, GO:0048856, GO:…	NO	YES	NO	NO	NO	NO	NO	NO	NO	NO	NO	PM	TM	1	263	ENST00000373298	ENSG00000078596	1
O43895	reviewed	XPNPEP2	Xaa-Pro aminopeptidase 2 (EC 3.4.11.9) (Aminoacylproline aminopeptidase) (Membrane-bound aminopeptidase P) (Membrane-bound APP) (Membrane-bound AmP) (mAmP) (X-Pro aminopeptidase 2)	XPNPEP2	X-prolyl aminopeptidase (aminopeptidase P) 2, membrane-bound	9606.ENSP00000360147	0.0	1376.0	GO:0005576, GO:0005575, GO:0005886, GO:1903561, GO:0043226, GO:0070062, GO:0016020, GO:0043227, GO:0043230, GO:0006508, GO:0005615, GO:0004177, GO:0098552, GO:0031982, GO:0070006, GO:0046872, GO:0044421	NO	YES	NO	YES	NO	NO	NO	NO	NO	NO	NO	PM, ES	SP	0	674	ENST00000371106	ENSG00000122121	1
O43900	reviewed	PRICKLE3 LMO6	Prickle planar cell polarity protein 3 (LIM domain only protein 6) (LMO-6) (Prickle-like protein 3) (Pk3) (Triple LIM domain protein 6)	PRICKLE3	Prickle planar cell polarity protein 3	9606.ENSP00000470248	0.0	1164.0	GO:0044446, GO:0005622, GO:0043227, GO:0005813, GO:0005886, GO:0005623, GO:0043226, GO:0005856, GO:0044424, GO:0005634, GO:0005815, GO:0005575, GO:0044430, GO:0043232, GO:0015630, GO:0043229, GO:0043228, GO:0043231, GO:0044422, GO:0044464, GO:0030030, GO:0005739, GO:0008270	NO	YES	NO	NO	NO	NO	NO	NO	NO	NO	NO	PM	GLOB	0	615	ENST00000599218	ENSG00000012211	1
O60488	reviewed	ACSL4 ACS4 FACL4 LACS4	Long-chain-fatty-acid--CoA ligase 4 (EC 6.2.1.3) (Arachidonate--CoA ligase) (EC 6.2.1.15) (Long-chain acyl-CoA synthetase 4) (LACS 4)	ACSL4	AMP-binding enzyme	9606.ENSP00000339787	0.0	1444.0	GO:0051046, GO:1901564, GO:0008152, GO:0009108, GO:0019752, GO:0048468, GO:0033036, GO:0032304, GO:1901566, GO:0031975, GO:0006810, GO:0046942, GO:0043436, GO:0044272, GO:0009259, GO:0051049, GO:0031967, GO:0033865, GO:0009260, GO:0044237, GO:0005623, GO:0046949, GO:0045927, GO:0035337, GO:0006790, GO:0043226, GO:0070062, GO:0044255, GO:0032368, GO:0003674, GO:0043603, GO:0005524, GO:0044424, GO:…	NO	YES	NO	NO	NO	NO	NO	NO	NO	NO	NO	PM	GLOB	0	711	ENST00000672401	ENSG00000068366	1
O60687	reviewed	SRPX2 SRPUL	Sushi repeat-containing protein SRPX2 (Sushi-repeat protein upregulated in leukemia)	SRPX2	HYR domain	9606.ENSP00000362095	0.0	978.0	GO:1901342, GO:2000026, GO:0005623, GO:0003674, GO:0044424, GO:0008150, GO:0045765, GO:0050807, GO:1904018, GO:0019222, GO:0032879, GO:0019220, GO:0001525, GO:0062023, GO:0044464, GO:0051272, GO:0042802, GO:0009986, GO:0005515, GO:0071944, GO:0040017, GO:0010595, GO:0030335, GO:0051179, GO:0043536, GO:0051965, GO:0030334, GO:0042325, GO:0050793, GO:0040012, GO:0051240, GO:1903672, GO:0071625, GO:…	YES	YES	NO	YES	NO	NO	NO	NO	NO	NO	NO	CS, PM, ES	SP	0	465	ENST00000373004	ENSG00000102359	1
O60840	reviewed	CACNA1F CACNAF1	Voltage-dependent L-type calcium channel subunit alpha-1F (Voltage-gated calcium channel subunit alpha Cav1.4)	CACNA1F	Voltage-sensitive calcium channels (VSCC) mediate the entry of calcium ions into excitable cells and are also involved in a variety of calcium-dependent processes, including muscle contraction, hormone or neurotransmitter release, gene expression, cell mo	9606.ENSP00000365441	0.0	3736.0	GO:0072511, GO:0042592, GO:0048468, GO:0051926, GO:0015318, GO:0098660, GO:0005261, GO:0048812, GO:0048667, GO:0006810, GO:0051049, GO:0005244, GO:0005623, GO:0050962, GO:0003674, GO:0008150, GO:0098703, GO:0022008, GO:0050801, GO:0006816, GO:0030001, GO:0098771, GO:0032413, GO:0032879, GO:0048731, GO:0030003, GO:0007600, GO:0008324, GO:0005216, GO:0034766, GO:0044464, GO:0048519, GO:0034703, GO:…	NO	YES	NO	NO	NO	NO	NO	NO	NO	NO	NO	PM	TM	24	1977	ENST00000323022	ENSG00000102001	1
O75368	reviewed	SH3BGRL	Adapter SH3BGRL (SH3 domain-binding glutamic acid-rich-like protein 1)	SH3BGRL	SH3 domain-binding glutamic acid-rich-like protein	60711.ENSCSAP00000006838	1.36e-77	231.0	GO:0005737, GO:0005886, GO:0140517, GO:1904690, GO:1990756, GO:0070062, GO:0005829, GO:0017124, GO:0005615, GO:0005634, GO:0043161	NO	YES	NO	YES	NO	NO	NO	NO	NO	NO	NO	PM, ES	GLOB	0	114	ENST00000373212	ENSG00000131171	1
O75487	reviewed	GPC4 UNQ474/PRO937	Glypican-4 (K-glypican) [Cleaved into: Secreted glypican-4]	GPC4	Cell surface proteoglycan that bears heparan sulfate	9597.XP_003814547.1	0.0	1121.0	GO:1905606, GO:0009986, GO:0071944, GO:0005796, GO:0009897, GO:0098696, GO:0005886, GO:0005623, GO:0070062, GO:0009966, GO:0016020, GO:0098552, GO:0044425, GO:0005634, GO:0005575, GO:0044459, GO:0016477, GO:1904929, GO:0098978, GO:0062023, GO:0043202, GO:0045202, GO:0044464, GO:0099560, GO:0016055	YES	YES	YES	NO	NO	NO	NO	NO	NO	NO	NO	CS, PM, ESPM	SP	0	556	ENST00000370828	ENSG00000076716	1
O75695	reviewed	RP2	Protein XRP2	RP2	Tubulin binding cofactor C	9606.ENSP00000218340	7.15e-235	648.0	GO:0042592, GO:0048468, GO:0006810, GO:0044093, GO:0030234, GO:0060562, GO:0098772, GO:0005623, GO:0043226, GO:0070062, GO:0003674, GO:0044424, GO:0097708, GO:0008150, GO:0005634, GO:0031981, GO:0022008, GO:0048793, GO:0044430, GO:0050790, GO:0035050, GO:0009799, GO:0043232, GO:0048731, GO:0060042, GO:0044464, GO:0048856, GO:0001655, GO:0005929, GO:0035295, GO:0044450, GO:0012505, GO:0007389, GO:…	NO	YES	NO	NO	NO	NO	NO	NO	NO	NO	NO	PM	GLOB	0	350	ENST00000218340	ENSG00000102218	1
O75787	reviewed	ATP6AP2 ATP6IP2 CAPER ELDF10 HT028 MSTP009 PSEC0072	Renin receptor (ATPase H(+)-transporting lysosomal accessory protein 2) (ATPase H(+)-transporting lysosomal-interacting protein 2) (ER-localized type I transmembrane adapter) (Embryonic liver differentiation factor 10) (N14F) (Renin/prorenin receptor) (Vacuolar ATP synthase membrane sector-associated protein M8-9) (ATP6M8-9) (V-ATPase M8.9 subunit) [Cleaved into: Renin receptor N-terminal fragmen…	ATP6AP2	eye pigmentation	9601.ENSPPYP00000022663	2.54e-244	672.0	GO:1901564, GO:0008152, GO:0007614, GO:0033036, GO:0006810, GO:0001932, GO:0010646, GO:0060562, GO:0051649, GO:1902531, GO:0032908, GO:0021626, GO:0044237, GO:0045211, GO:0048737, GO:0005623, GO:0016471, GO:0101003, GO:0070062, GO:0016486, GO:0003674, GO:0043009, GO:0043603, GO:0000220, GO:0008150, GO:0007616, GO:0034641, GO:0022008, GO:0051641, GO:0021532, GO:0030665, GO:0006518, GO:0007017, GO:…	YES	YES	YES	NO	NO	NO	NO	NO	NO	NO	NO	CS, PM, ESPM	SP+TM	1	350	ENST00000636580	ENSG00000182220	1
O75832	reviewed	PSMD10	26S proteasome non-ATPase regulatory subunit 10 (26S proteasome regulatory subunit p28) (Gankyrin) (p28(GANK))						GO:0043005, GO:0045111, GO:0032436, GO:0031398, GO:0006915, GO:0043518, GO:0005737, GO:0043409, GO:0005886, GO:0045737, GO:0008134, GO:0061629, GO:0005856, GO:0030307, GO:0043066, GO:0005634, GO:0000122, GO:0000502, GO:0006357, GO:0072659, GO:0044325, GO:0007253, GO:0005829, GO:0070682, GO:0090201, GO:0008092, GO:0030674, GO:0005654, GO:0032088	NO	YES	NO	NO	NO	NO	NO	NO	NO	NO	NO	PM	GLOB	0	226	ENST00000217958	ENSG00000101843	1
O75914	reviewed	PAK3 OPHN3	Serine/threonine-protein kinase PAK 3 (EC 2.7.11.1) (Beta-PAK) (Oligophrenin-3) (p21-activated kinase 3) (PAK-3)	PAK3	MAP kinase kinase activity	9597.XP_008973792.1	0.0	1052.0	GO:0090066, GO:1901564, GO:0008152, GO:0048468, GO:0050775, GO:0048812, GO:0048667, GO:0019219, GO:0071902, GO:0031328, GO:0001932, GO:0044093, GO:0010646, GO:2000026, GO:1902531, GO:0106310, GO:0044237, GO:0005623, GO:0060997, GO:0005768, GO:0051247, GO:0043226, GO:0003674, GO:0051020, GO:0060998, GO:0005524, GO:0010941, GO:0008150, GO:0044424, GO:0097708, GO:0022008, GO:0010557, GO:0003824, GO:…	NO	YES	NO	NO	NO	NO	NO	NO	NO	NO	NO	PM	GLOB	0	559	ENST00000372007	ENSG00000077264	1
O75949	reviewed	NALF2 FAM155B TED TMEM28	NALCN channel auxiliary factor 2 (Protein TED) (Transmembrane protein 28) (Transmembrane protein FAM155B)	FAM155B	calcium ion import into cytosol	9606.ENSP00000252338	0.0	919.0	GO:0098703, GO:0005886	NO	YES	NO	NO	NO	NO	NO	NO	NO	NO	NO	PM	TM	1	472	ENST00000252338	ENSG00000130054	1
O95258	reviewed	SLC25A14 BMCP1 UCP5 UNQ791/PRO1682	Brain mitochondrial carrier protein 1 (BMCP-1) (Mitochondrial uncoupling protein 5) (UCP 5) (Solute carrier family 25 member 14)	SLC25A14	Solute carrier family 25 (mitochondrial carrier, brain), member 14	60711.ENSCSAP00000004217	7.21e-236	648.0	GO:0044446, GO:0005622, GO:0043227, GO:0005740, GO:0044429, GO:0015698, GO:0031975, GO:0005737, GO:0031967, GO:0005886, GO:0022857, GO:0005623, GO:0043226, GO:0015078, GO:0006839, GO:0044424, GO:0005743, GO:0044444, GO:1900407, GO:0005575, GO:0043229, GO:0009060, GO:0015108, GO:0043231, GO:0044422, GO:0044464, GO:0005452, GO:0005739	NO	YES	NO	NO	NO	NO	NO	NO	NO	NO	NO	PM	TM	1	325	ENST00000545805	ENSG00000102078	1
P00451	reviewed	F8 F8C	Coagulation factor VIII (Antihemophilic factor) (AHF) (Procoagulant component) [Cleaved into: Factor VIIIa heavy chain, 200 kDa isoform; Factor VIIIa heavy chain, 92 kDa isoform; Factor VIII B chain; Factor VIIIa light chain]	F8	Multicopper oxidase	9606.ENSP00000353393	0.0	4748.0	GO:0005576, GO:0005507, GO:0005788, GO:0005886, GO:0016491, GO:0031093, GO:0033116, GO:0032991, GO:0030134, GO:0005796, GO:0031638, GO:0006953, GO:0005615, GO:0006508, GO:1905370, GO:0007596, GO:0007597	NO	YES	NO	YES	NO	NO	NO	NO	NO	NO	NO	PM, ES	SP	0	2351	ENST00000360256	ENSG00000185010	1
P00740	reviewed	F9	Coagulation factor IX (EC 3.4.21.22) (Christmas factor) (Plasma thromboplastin component) (PTC) [Cleaved into: Coagulation factor IXa light chain; Coagulation factor IXa heavy chain]	F9	zymogen activation	9606.ENSP00000218099	0.0	962.0	GO:1901564, GO:0008152, GO:0065007, GO:0005796, GO:1905370, GO:0006950, GO:0140096, GO:0019538, GO:0007599, GO:0005509, GO:0043169, GO:0005886, GO:0043170, GO:0016787, GO:0005488, GO:0070011, GO:0070062, GO:0010467, GO:0003674, GO:0008233, GO:0051604, GO:0006508, GO:0050896, GO:0008150, GO:0007596, GO:0046872, GO:0000287, GO:0009611, GO:0005576, GO:0005575, GO:0005788, GO:0003824, GO:0044238, GO:…	NO	YES	NO	YES	NO	NO	NO	NO	NO	NO	NO	PM, ES	SP	0	461	ENST00000218099	ENSG00000101981	1
P04000	reviewed	OPN1LW RCP	Long-wave-sensitive opsin 1 (Red cone photoreceptor pigment) (Red-sensitive opsin) (ROP)	OPN1LW	G-protein coupled photoreceptor activity	9606.ENSP00000358967	2.54e-267	731.0	GO:0071482, GO:0065007, GO:0048522, GO:0048518, GO:0038023, GO:0007601, GO:0001750, GO:0050794, GO:0007154, GO:0051781, GO:0005886, GO:0009987, GO:0032465, GO:0051716, GO:0003674, GO:0050896, GO:0010564, GO:0008150, GO:0051302, GO:0009881, GO:0051726, GO:0097381, GO:0007602, GO:0060089, GO:0090068, GO:0045787, GO:0008020, GO:0007165, GO:0032467, GO:0023052, GO:0050789, GO:0007186	NO	YES	NO	NO	NO	NO	NO	NO	NO	NO	NO	PM	TM	7	364	ENST00000369951	ENSG00000102076	1
P04001	reviewed	OPN1MW GCP	Medium-wave-sensitive opsin 1 (Green cone photoreceptor pigment) (Green-sensitive opsin) (GOP)		G-protein coupled photoreceptor activity	9606.ENSP00000358945	6.23e-268	733.0	GO:0071482, GO:0005886, GO:0008020, GO:0032467, GO:0007601, GO:0097381, GO:0007602, GO:0042802, GO:0001750, GO:0009881, GO:0007186	NO	YES	NO	NO	NO	NO	NO	NO	NO	NO	NO	PM	TM	7	364	ENST00000595290	ENSG00000268221	1
P04839	reviewed	CYBB NOX2	Cytochrome b-245 heavy chain (EC 1.-.-.-) (CGD91-phox) (Cytochrome b(558) subunit beta) (Cytochrome b558 subunit beta) (Heme-binding membrane glycoprotein gp91phox) (NADPH oxidase 2) (Neutrophil cytochrome b 91 kDa polypeptide) (Superoxide-generating NADPH oxidase heavy chain subunit) (gp91-1) (gp91-phox) (p22 phagocyte B-cytochrome)	CYBB	Oxidoreductase FAD-binding domain	9593.ENSGGOP00000007702	0.0	1174.0	GO:0008152, GO:0006954, GO:0005244, GO:0044237, GO:0005623, GO:0016999, GO:0005887, GO:0043226, GO:0003674, GO:0044424, GO:0097708, GO:0008150, GO:0003824, GO:0042554, GO:0043020, GO:0020037, GO:0005789, GO:0043025, GO:0071276, GO:1904044, GO:0044464, GO:1902494, GO:1904845, GO:0005515, GO:0071944, GO:0097159, GO:0043227, GO:0097411, GO:0046906, GO:0050664, GO:0046983, GO:0006955, GO:0046982, GO:…	NO	YES	NO	NO	YES	NO	NO	NO	NO	NO	NO	PM, ICPM	TM	6	570	ENST00000378588	ENSG00000165168	1
P05141	reviewed	SLC25A5 AAC2 ANT2	ADP/ATP translocase 2 (ADP,ATP carrier protein 2) (ADP,ATP carrier protein, fibroblast isoform) (Adenine nucleotide translocator 2) (ANT 2) (Solute carrier family 25 member 5) [Cleaved into: ADP/ATP translocase 2, N-terminally processed]	SLC25A5	negative regulation of mitochondrial outer membrane permeabilization involved in apoptotic signaling pathway	9606.ENSP00000360671	1.42e-217	600.0	GO:1901028, GO:0060548, GO:0006810, GO:0010646, GO:0051049, GO:0005623, GO:0043226, GO:0044389, GO:0003674, GO:0044424, GO:0010941, GO:0008150, GO:0005634, GO:0043069, GO:0042127, GO:2001234, GO:0044430, GO:0006996, GO:0032879, GO:0043232, GO:0048585, GO:0043067, GO:0048523, GO:0044464, GO:0048519, GO:0061024, GO:0090559, GO:0023057, GO:0005515, GO:0009295, GO:0043227, GO:0044429, GO:0023051, GO:…	NO	YES	NO	NO	NO	NO	NO	NO	NO	NO	NO	PM	TM	3	298	ENST00000317881	ENSG00000005022	1
P08034	reviewed	GJB1 CX32	Gap junction beta-1 protein (Connexin-32) (Cx32) (GAP junction 28 kDa liver protein)	GJB1	cell communication	27679.XP_003943139.1	3.46e-206	570.0	GO:0055085, GO:0005515, GO:0012505, GO:0071944, GO:0005215, GO:0005622, GO:0022607, GO:0043227, GO:0005911, GO:0006810, GO:0006862, GO:0016264, GO:0015267, GO:0046983, GO:0065003, GO:0015931, GO:0030054, GO:0005737, GO:0005922, GO:0003006, GO:0005243, GO:0022414, GO:0005623, GO:0005886, GO:0009987, GO:0005488, GO:0022857, GO:0022803, GO:0032502, GO:0016020, GO:0043226, GO:0051179, GO:0003674, GO:…	NO	YES	NO	NO	NO	NO	NO	NO	NO	NO	NO	PM	TM	4	283	ENST00000361726	ENSG00000169562	1
P08247	reviewed	SYP	Synaptophysin (Major synaptic vesicle protein p38)	SYP	Synaptophysin	9606.ENSP00000263233	6.49e-217	599.0	GO:0000149, GO:0051046, GO:0030133, GO:0031594, GO:0043178, GO:0006810, GO:0010646, GO:0051649, GO:0051049, GO:0030285, GO:0042734, GO:0005623, GO:0099503, GO:0043226, GO:0003674, GO:0051020, GO:0099177, GO:0099003, GO:0044424, GO:0097708, GO:0008150, GO:0010243, GO:0051641, GO:0019905, GO:0048169, GO:0032879, GO:0048488, GO:0048523, GO:0044464, GO:0048519, GO:0042802, GO:0045920, GO:0005515, GO:…	NO	YES	NO	NO	NO	NO	NO	NO	NO	NO	NO	PM	TM	4	313	ENST00000263233	ENSG00000102003	1
P08842	reviewed	STS ARSC1	Steryl-sulfatase (EC 3.1.6.2) (Arylsulfatase C) (ASC) (Estrone sulfatase) (Steroid sulfatase) (Steryl-sulfate sulfohydrolase)	STS	Sulfatase	9606.ENSP00000217961	0.0	1201.0	GO:0031975, GO:0031984, GO:0031967, GO:0005623, GO:0005768, GO:0043226, GO:0003674, GO:0044424, GO:0008150, GO:0005634, GO:0010243, GO:0042127, GO:0003824, GO:0007565, GO:0048731, GO:0005789, GO:0044464, GO:0048856, GO:0012505, GO:0044428, GO:0043227, GO:0009268, GO:0008484, GO:0043627, GO:0016787, GO:0032502, GO:0043434, GO:0005783, GO:0046872, GO:0007275, GO:0005764, GO:0009628, GO:0005788, GO:…	NO	YES	NO	NO	NO	NO	NO	NO	NO	NO	NO	PM	SP+TM	2	583
P0C0E4	reviewed	RAB40AL RLGP	Ras-related protein Rab-40A-like (Ras-like GTPase)	RAB40AL	suppressors of cytokine signalling	9606.ENSP00000218249	2.63e-203	562.0	GO:0005622, GO:0043227, GO:0005737, GO:0005886, GO:0005768, GO:0005623, GO:0043226, GO:0044424, GO:0044444, GO:0005575, GO:0008021, GO:0072659, GO:0043229, GO:0005739, GO:0003924, GO:0043231, GO:0044464, GO:0005525, GO:0035556, GO:0016567	NO	YES	NO	NO	NO	NO	NO	NO	NO	NO	NO	PM	GLOB	0	278	ENST00000218249	ENSG00000102128	1
P0DN77	reviewed	OPN1MW2	Medium-wave-sensitive opsin 2 (Green cone photoreceptor pigment) (Green-sensitive opsin) (GOP) (Opsin 1 cone pigments medium-wave-sensitive 2)		G-protein coupled photoreceptor activity	9606.ENSP00000358945	6.23e-268	733.0	GO:0071482, GO:0005886, GO:0008020, GO:0007601, GO:0097381, GO:0007602, GO:0001750, GO:0007186	NO	YES	NO	NO	NO	NO	NO	NO	NO	NO	NO	PM	TM	7	364	ENST00000369929	ENSG00000166160	1
P0DN78	reviewed	OPN1MW3	Medium-wave-sensitive opsin 3 (Green cone photoreceptor pigment) (Green-sensitive opsin) (GOP) (opsin 1 cone pigments medium-wave-sensitive 3)		G-protein coupled photoreceptor activity	9606.ENSP00000358945	6.23e-268	733.0	GO:0071482, GO:0005886, GO:0008020, GO:0007601, GO:0097381, GO:0007602, GO:0001750, GO:0007186	NO	YES	NO	NO	NO	NO	NO	NO	NO	NO	NO	PM	TM	7	364	ENST00000599405	ENSG00000269433	1
P10275	reviewed	AR DHTR NR3C4	Androgen receptor (Dihydrotestosterone receptor) (Nuclear receptor subfamily 3 group C member 4)	AR	Steroid hormone receptors are ligand-activated transcription factors that regulate eukaryotic gene expression and affect cellular proliferation and differentiation in target tissues. Transcription factor activity is modulated by bound coactivator and core	9606.ENSP00000363822	0.0	1658.0	GO:0019219, GO:0007619, GO:0030539, GO:0001932, GO:1903827, GO:0048808, GO:0051247, GO:0003674, GO:0043009, GO:0010243, GO:0060748, GO:0032270, GO:0050790, GO:1901360, GO:0048585, GO:0019220, GO:0045934, GO:0008049, GO:0044464, GO:0001655, GO:0033148, GO:0035258, GO:0035295, GO:0071394, GO:0046483, GO:1901701, GO:0005515, GO:0000987, GO:0071944, GO:0097447, GO:2000027, GO:0007620, GO:0023051, GO:…	NO	YES	NO	NO	NO	NO	NO	NO	NO	NO	NO	PM	GLOB	0	920	ENST00000374690	ENSG00000169083	1
P11413	reviewed	G6PD	Glucose-6-phosphate 1-dehydrogenase (G6PD) (EC 1.1.1.49)	G6PD	Glucose-6-phosphate dehydrogenase, NAD binding domain	9606.ENSP00000377192	0.0	1066.0	GO:1901564, GO:0042592, GO:0008152, GO:0048468, GO:2000726, GO:0034451, GO:0004345, GO:0051156, GO:0045596, GO:2000026, GO:0051049, GO:0044237, GO:1901135, GO:0005623, GO:0006739, GO:1902653, GO:0006790, GO:0043226, GO:0070062, GO:0048634, GO:0046165, GO:0003674, GO:0043603, GO:0010941, GO:0044424, GO:0008150, GO:0005634, GO:0034641, GO:0042493, GO:0006749, GO:0003824, GO:0006518, GO:0046621, GO:…	NO	YES	NO	NO	NO	NO	NO	NO	NO	NO	NO	PM	GLOB	0	515	ENST00000393562	ENSG00000160211	1
P11532	reviewed	DMD	Dystrophin	DMD	EF hand	9606.ENSP00000354923	0.0	6918.0	GO:0055001, GO:0044449, GO:0008152, GO:1901564, GO:0033036, GO:1901566, GO:0030055, GO:2000026, GO:0060048, GO:0016013, GO:0045211, GO:0005623, GO:0044237, GO:0043226, GO:0003674, GO:0043603, GO:0044424, GO:0008150, GO:0005634, GO:0046716, GO:0034641, GO:0022008, GO:0014809, GO:0051641, GO:0099080, GO:0006518, GO:0045597, GO:0002162, GO:0043232, GO:0048731, GO:0010720, GO:0090287, GO:0060047, GO:…	YES	YES	NO	NO	NO	NO	NO	NO	NO	NO	NO	CS, PM	GLOB	0	3685	ENST00000682600	ENSG00000198947
P13473	reviewed	LAMP2	Lysosome-associated membrane glycoprotein 2 (LAMP-2) (Lysosome-associated membrane protein 2) (CD107 antigen-like family member B) (LGP-96) (CD antigen CD107b)	LAMP2	membrane protein 2	60711.ENSCSAP00000014348	4.81e-293	800.0	GO:1901564, GO:0042592, GO:0008152, GO:0071496, GO:0031333, GO:0033036, GO:0006810, GO:0031902, GO:0031984, GO:0051649, GO:0030163, GO:0044237, GO:0005623, GO:0005768, GO:0044265, GO:0072666, GO:0101003, GO:0043226, GO:0070062, GO:0099503, GO:0003674, GO:0022411, GO:0043603, GO:0044424, GO:0044437, GO:0008150, GO:0097708, GO:0046716, GO:0034641, GO:0045184, GO:0071702, GO:0017038, GO:0051641, GO:…	NO	YES	NO	YES	NO	NO	NO	NO	NO	NO	NO	PM, ES	SP+TM	1	410	ENST00000200639	ENSG00000005893	1
P13797	reviewed	PLS3	Plastin-3 (T-plastin)	PLS3	Calponin homology (CH) domain	27679.XP_003935878.1	0.0	1269.0	GO:0043005, GO:0071944, GO:0005622, GO:0001501, GO:0051639, GO:0060348, GO:0030182, GO:0032421, GO:0043583, GO:0048869, GO:0005737, GO:0060429, GO:0005509, GO:0032432, GO:0005886, GO:0005623, GO:0009987, GO:0032502, GO:0098862, GO:0043226, GO:0042491, GO:0016020, GO:0044424, GO:0002065, GO:0008150, GO:0008544, GO:0007275, GO:0051017, GO:0022008, GO:0044444, GO:0048839, GO:0005884, GO:0060113, GO:…	NO	YES	NO	NO	NO	NO	NO	NO	NO	NO	NO	PM	GLOB	0	630	ENST00000355899	ENSG00000102024	1
P14209	reviewed	CD99 MIC2 MIC2X MIC2Y	CD99 antigen (12E7) (E2 antigen) (Protein MIC2) (T-cell surface glycoprotein E2) (CD antigen CD99)	CD99	CD99 antigen like protein 2	9606.ENSP00000370588	6.51e-101	295.0	GO:0005737, GO:0005886, GO:0005925, GO:0072683, GO:0034109, GO:2000391	NO	YES	NO	NO	NO	NO	NO	NO	NO	NO	NO	PM	SP+TM	1	185	ENST00000381192	ENSG00000002586	1
P15509	reviewed	CSF2RA CSF2R CSF2RY	Granulocyte-macrophage colony-stimulating factor receptor subunit alpha (GM-CSF-R-alpha) (GMCSFR-alpha) (GMR-alpha) (CDw116) (CD antigen CD116)	CSF2RA	Colony stimulating factor 2 receptor, alpha, low-affinity (granulocyte-macrophage)	9606.ENSP00000394227	2.38e-294	804.0	GO:0019221, GO:0005515, GO:0019955, GO:0065007, GO:0071944, GO:0038023, GO:0038158, GO:0004888, GO:0009897, GO:0050794, GO:0007154, GO:0005886, GO:0005623, GO:0009987, GO:0007259, GO:0005488, GO:0043235, GO:0097011, GO:0016020, GO:0051716, GO:0003674, GO:0070887, GO:0050896, GO:0071345, GO:0008150, GO:0005576, GO:0005575, GO:0042221, GO:0038157, GO:0060089, GO:0004902, GO:0071310, GO:0007165, GO:…	NO	YES	YES	NO	NO	NO	NO	NO	NO	NO	NO	PM, ESPM	SP+TM	1	400	ENST00000381529	ENSG00000198223	1
P21333	reviewed	FLNA FLN FLN1	Filamin-A (FLN-A) (Actin-binding protein 280) (ABP-280) (Alpha-filamin) (Endothelial actin-binding protein) (Filamin-1) (Non-muscle filamin)	FLNA	Filamin-type immunoglobulin domains	9606.ENSP00000358866	0.0	5310.0	GO:1905031, GO:0045216, GO:0019219, GO:0006810, GO:0045596, GO:1903047, GO:0003674, GO:0022008, GO:0016477, GO:0034330, GO:0042060, GO:0051015, GO:0045934, GO:0051093, GO:0044464, GO:0030155, GO:0034394, GO:0008092, GO:0042802, GO:0035295, GO:0048285, GO:0005515, GO:0021987, GO:0071944, GO:0034762, GO:0042391, GO:0023051, GO:0050808, GO:0032233, GO:0060429, GO:0043233, GO:0019899, GO:0016482, GO:…	NO	YES	NO	NO	NO	NO	NO	NO	NO	NO	NO	PM	GLOB	0	2647	ENST00000369850	ENSG00000196924	1
P21810	reviewed	BGN SLRR1A	Biglycan (Bone/cartilage proteoglycan I) (PG-S1)	BGN	Leucine rich repeat N-terminal domain	9606.ENSP00000327336	3.75e-246	678.0	GO:1901564, GO:0009986, GO:0008152, GO:0050654, GO:0019955, GO:0012505, GO:0030133, GO:0005622, GO:0043170, GO:0043227, GO:0071944, GO:0005796, GO:0030204, GO:0006082, GO:0050840, GO:0060348, GO:0043412, GO:0043436, GO:0019538, GO:0005737, GO:0044237, GO:0018149, GO:0036211, GO:0005623, GO:0005886, GO:0009987, GO:0005201, GO:0005539, GO:0005488, GO:0070062, GO:0006022, GO:0006790, GO:0016020, GO:…	YES	YES	NO	YES	NO	NO	NO	NO	NO	NO	NO	CS, PM, ES	SP	0	368	ENST00000331595	ENSG00000182492	1
P23352	reviewed	ANOS1 ADMLX KAL KAL1 KALIG1	Anosmin-1 (Adhesion molecule-like X-linked) (Kallmann syndrome protein)	KAL1	Four-disulfide core domains	9606.ENSP00000262648	0.0	1401.0	GO:0048468, GO:0048812, GO:0048667, GO:0007411, GO:0003006, GO:0005623, GO:0046661, GO:0003674, GO:0048589, GO:0010466, GO:0008150, GO:0022008, GO:0016477, GO:0048731, GO:0009792, GO:0044464, GO:0048856, GO:0061564, GO:0031175, GO:0060560, GO:0097367, GO:0009986, GO:0005515, GO:0045545, GO:0048675, GO:0071944, GO:0002009, GO:0030182, GO:0009897, GO:0048869, GO:0060429, GO:0051179, GO:0032502, GO:…	YES	YES	YES	YES	NO	NO	NO	NO	NO	NO	NO	CS, PM, ESPM, ES	SP	0	680	ENST00000262648	ENSG00000011201	1
P23416	reviewed	GLRA2	Glycine receptor subunit alpha-2	GLRA2	Neurotransmitter-gated ion-channel ligand binding domain	9606.ENSP00000218075	0.0	907.0	GO:0071236, GO:0015318, GO:0071230, GO:0098660, GO:0015698, GO:0006810, GO:0004888, GO:0045211, GO:0005623, GO:0005887, GO:0098690, GO:0003674, GO:0008150, GO:0010243, GO:0042493, GO:0007417, GO:0007218, GO:0006821, GO:0048731, GO:0005216, GO:0010043, GO:0015108, GO:0044464, GO:0048856, GO:0060079, GO:0046677, GO:1902476, GO:1901701, GO:0006820, GO:0015103, GO:0043005, GO:0071944, GO:0005215, GO:…	NO	YES	NO	NO	YES	NO	NO	NO	NO	NO	NO	PM, ICPM	SP+TM	4	452	ENST00000218075	ENSG00000101958	1
P26038	reviewed	MSN	Moesin (Membrane-organizing extension spike protein)	MSN	Ezrin/radixin/moesin family	60711.ENSCSAP00000008139	0.0	946.0	GO:0090066, GO:0048468, GO:0071801, GO:0046649, GO:0022614, GO:1903827, GO:0051049, GO:0042176, GO:0005623, GO:0099503, GO:0051247, GO:0043226, GO:0070062, GO:1903364, GO:0031334, GO:0003674, GO:0045732, GO:0044424, GO:0097708, GO:0008150, GO:0005634, GO:0071437, GO:0016323, GO:0016477, GO:0032270, GO:0001885, GO:1902115, GO:0019222, GO:0061339, GO:0008283, GO:0002682, GO:0010638, GO:0032879, GO:…	YES	YES	NO	YES	NO	NO	NO	NO	NO	NO	NO	CS, PM, ES	GLOB	0	577	ENST00000360270	ENSG00000147065	1
P26951	reviewed	IL3RA IL3R	Interleukin-3 receptor subunit alpha (IL-3 receptor subunit alpha) (IL-3R subunit alpha) (IL-3R-alpha) (IL-3RA) (CD antigen CD123)	IL3RA	Interleukin 3 receptor, alpha (low affinity)	9606.ENSP00000327890	9.1e-284	774.0	GO:0019221, GO:0005515, GO:0019955, GO:0065007, GO:0002573, GO:0036016, GO:0038023, GO:0004888, GO:0009897, GO:0002520, GO:0019978, GO:0048869, GO:0007154, GO:0050794, GO:0005886, GO:0009987, GO:0005488, GO:0032502, GO:0043235, GO:1903131, GO:0016020, GO:0051716, GO:0003674, GO:0070887, GO:0050896, GO:0071345, GO:0008150, GO:0007275, GO:0004912, GO:0040008, GO:0030224, GO:0030099, GO:0005575, GO:…	NO	YES	YES	NO	NO	NO	NO	NO	NO	NO	NO	PM, ESPM	SP+TM	1	378	ENST00000331035	ENSG00000185291	1
P27918	reviewed	CFP PFC	Properdin (Complement factor P)	CFP	complement activation, alternative pathway	9606.ENSP00000247153	0.0	1055.0	GO:0005576, GO:0005788, GO:0005886, GO:0006957, GO:1903028, GO:1904724, GO:0006956, GO:0042742, GO:0005615, GO:0035580, GO:0050778, GO:0006955	NO	YES	NO	YES	NO	NO	NO	NO	NO	NO	NO	PM, ES	SP	0	469	ENST00000396992	ENSG00000126759	1
P28335	reviewed	HTR2C HTR1C	5-hydroxytryptamine receptor 2C (5-HT-2C) (5-HT2C) (5-HTR2C) (5-hydroxytryptamine receptor 1C) (5-HT-1C) (5-HT1C) (Serotonin receptor 2C)	HTR2C	G-protein coupled receptor for 5-hydroxytryptamine (serotonin). Also functions as a receptor for various drugs and psychoactive substances, including ergot alkaloid derivatives, 1- 2,5,-dimethoxy-4-iodophenyl-2-aminopropane (DOI) and lysergic acid diethyl	9606.ENSP00000276198	0.0	872.0	GO:0051046, GO:0098660, GO:0070405, GO:0006810, GO:0001932, GO:0046883, GO:0004888, GO:0051283, GO:0051247, GO:0003674, GO:0007208, GO:0071886, GO:0030534, GO:0033238, GO:0032270, GO:1901360, GO:0019220, GO:1903725, GO:0044464, GO:0042802, GO:0046483, GO:0044057, GO:0071944, GO:0023051, GO:0009636, GO:1901362, GO:0098552, GO:0004930, GO:1901137, GO:0046890, GO:0050793, GO:0040013, GO:0032890, GO:…	YES	YES	YES	NO	YES	NO	NO	NO	NO	NO	NO	CS, PM, ESPM, ICPM	SP+TM	7	458	ENST00000276198	ENSG00000147246	1
P29377	reviewed	S100G CABP9K CALB3 S100D	Protein S100-G (Calbindin-D9k) (S100 calcium-binding protein G) (Vitamin D-dependent calcium-binding protein, intestinal) (CABP)	S100G	S100 calcium binding protein G	61622.XP_010367548.1	1.73e-48	154.0	GO:0005737, GO:0005509, GO:0005575, GO:0005623, GO:0005886, GO:0045177, GO:0016324, GO:0044459, GO:0071944, GO:0016020, GO:0044464, GO:0098590, GO:0046914, GO:0005615, GO:0005499, GO:0044425, GO:0048306, GO:0016323	NO	YES	NO	YES	NO	NO	NO	NO	NO	NO	NO	PM, ES	GLOB	0	79	ENST00000380200	ENSG00000169906	1
P29965	reviewed	CD40LG CD40L TNFSF5 TRAP	CD40 ligand (CD40-L) (T-cell antigen Gp39) (TNF-related activation protein) (TRAP) (Tumor necrosis factor ligand superfamily member 5) (CD antigen CD154) [Cleaved into: CD40 ligand, membrane form; CD40 ligand, soluble form (sCD40L)]	CD40LG	Tumor necrosis factor ligand superfamily member 5	9606.ENSP00000359663	9.39e-184	511.0	GO:0051046, GO:0002440, GO:0019219, GO:0030098, GO:0033590, GO:0045346, GO:0006810, GO:0001932, GO:0050708, GO:0051247, GO:0003674, GO:0016444, GO:0050776, GO:0010243, GO:0002460, GO:0010942, GO:0002637, GO:0032270, GO:0050790, GO:1901360, GO:0002682, GO:0019220, GO:0042060, GO:0044464, GO:0030155, GO:0002696, GO:0050863, GO:0046483, GO:0005515, GO:0002831, GO:0071944, GO:0023051, GO:0032946, GO:…	YES	YES	YES	YES	NO	NO	NO	NO	NO	NO	NO	CS, PM, ESPM, ES	TM	1	261	ENST00000370629	ENSG00000102245	1
P30518	reviewed	AVPR2 ADHR DIR DIR3 V2R	Vasopressin V2 receptor (V2R) (AVPR V2) (Antidiuretic hormone receptor) (Renal-type arginine vasopressin receptor)	AVPR2	7 transmembrane receptor (rhodopsin family)	9593.ENSGGOP00000027848	1.31e-268	735.0	GO:0051046, GO:0030900, GO:0004888, GO:0051049, GO:0005768, GO:0003674, GO:0003014, GO:0008150, GO:0042127, GO:0007417, GO:0019222, GO:0003084, GO:0032879, GO:0048731, GO:0008285, GO:0032609, GO:0003073, GO:0035814, GO:0048519, GO:0048856, GO:0051241, GO:0001992, GO:0060255, GO:0044057, GO:0007599, GO:0032502, GO:0098801, GO:0005783, GO:0004930, GO:0007275, GO:0042221, GO:0030669, GO:0005794, GO:…	NO	YES	NO	NO	NO	NO	NO	NO	NO	NO	NO	PM	TM	7	371	ENST00000646375	ENSG00000126895	1
P30550	reviewed	GRPR	Gastrin-releasing peptide receptor (GRP-R) (GRP-preferring bombesin receptor)	GRPR	Serpentine type 7TM GPCR chemoreceptor Srv	9606.ENSP00000369643	5.45e-279	762.0	GO:0043207, GO:0061744, GO:0065007, GO:0007186, GO:0071944, GO:0042923, GO:0038023, GO:0008188, GO:0035176, GO:0031226, GO:0004888, GO:0042277, GO:1903942, GO:0007154, GO:0016021, GO:0050794, GO:0005886, GO:0005623, GO:0009987, GO:0005488, GO:0005887, GO:0050890, GO:0016020, GO:0009605, GO:0051716, GO:0003674, GO:0008528, GO:0050896, GO:0051703, GO:0004930, GO:0007610, GO:0008150, GO:0044425, GO:…	NO	YES	NO	NO	YES	NO	NO	NO	NO	NO	NO	PM, ICPM	TM	7	384	ENST00000380289	ENSG00000126010	1
P31785	reviewed	IL2RG	Cytokine receptor common subunit gamma (Interleukin-2 receptor subunit gamma) (IL-2 receptor subunit gamma) (IL-2R subunit gamma) (IL-2RG) (gammaC) (p64) (CD antigen CD132)	IL2RG	Interleukin-6 receptor alpha chain, binding	9606.ENSP00000363318	4.49e-284	774.0	GO:0043370, GO:0046634, GO:0038110, GO:0050864, GO:1902107, GO:2000026, GO:1903039, GO:0005623, GO:0005768, GO:0003674, GO:2000516, GO:0008150, GO:0002361, GO:0045597, GO:0019222, GO:0002682, GO:0002694, GO:0033081, GO:0044464, GO:2000514, GO:0030155, GO:0002696, GO:0050863, GO:0009986, GO:0005515, GO:0060255, GO:0071944, GO:0032829, GO:0045582, GO:0009897, GO:0006955, GO:0033077, GO:0022407, GO:…	YES	YES	YES	NO	NO	NO	NO	NO	NO	NO	NO	CS, PM, ESPM	SP+TM	1	369	ENST00000374202	ENSG00000147168	1
P32004	reviewed	L1CAM CAML1 MIC5	Neural cell adhesion molecule L1 (N-CAM-L1) (NCAM-L1) (CD antigen CD171)	L1CAM	Cell adhesion molecule	9606.ENSP00000359077	0.0	2557.0	GO:0090066, GO:0048468, GO:0071236, GO:0071230, GO:0048812, GO:0048667, GO:0007411, GO:0001932, GO:0010646, GO:0044294, GO:1990090, GO:2000026, GO:1902531, GO:0042734, GO:0005623, GO:0005768, GO:0045927, GO:0043226, GO:0034109, GO:0003674, GO:0030427, GO:0031589, GO:0044424, GO:0008150, GO:0097708, GO:0010243, GO:0042493, GO:0022008, GO:0106030, GO:0031960, GO:0050772, GO:0016477, GO:0045597, GO:…	YES	YES	YES	NO	NO	NO	NO	NO	NO	NO	NO	CS, PM, ESPM	SP+TM	1	1257	ENST00000370060	ENSG00000198910	1
P32247	reviewed	BRS3	Bombesin receptor subtype-3 (BRS-3)	BRS3	Serpentine type 7TM GPCR chemoreceptor Srv	9593.ENSGGOP00000003237	1.92e-282	772.0	GO:0043005, GO:0071944, GO:0036477, GO:0008188, GO:0008217, GO:0044297, GO:0005886, GO:0005623, GO:0016020, GO:0006006, GO:0008343, GO:0005575, GO:0042995, GO:0120025, GO:0097458, GO:0004946, GO:0044464, GO:0043025, GO:0007186	NO	YES	NO	NO	NO	NO	NO	NO	NO	NO	NO	PM	TM	7	399	ENST00000370648	ENSG00000102239	1
P34903	reviewed	GABRA3	Gamma-aminobutyric acid receptor subunit alpha-3 (GABA(A) receptor subunit alpha-3)	GABRA3	Gamma-aminobutyric acid (GABA) A receptor, alpha 3	9593.ENSGGOP00000028611	0.0	981.0	GO:1902476, GO:0065007, GO:0043005, GO:0038023, GO:0008503, GO:0007268, GO:0004888, GO:0050794, GO:0007154, GO:0099536, GO:0045211, GO:0005886, GO:0009987, GO:0022851, GO:0051716, GO:1902711, GO:0003674, GO:0050896, GO:0005237, GO:0008150, GO:0098794, GO:0034707, GO:0051932, GO:0060078, GO:0007267, GO:0060089, GO:0007214, GO:0045202, GO:0098916, GO:0007165, GO:0023052, GO:0099537, GO:0016917, GO:…	NO	YES	NO	NO	NO	NO	NO	NO	NO	NO	NO	PM	SP+TM	4	492	ENST00000370314	ENSG00000011677	1
P36021	reviewed	SLC16A2 MCT7 MCT8 XPCT	Monocarboxylate transporter 8 (MCT 8) (Monocarboxylate transporter 7) (MCT 7) (Solute carrier family 16 member 2) (X-linked PEST-containing transporter)	SLC16A2	Major Facilitator Superfamily	9606.ENSP00000465734	0.0	939.0	GO:0055085, GO:0070327, GO:0065007, GO:0089718, GO:0071944, GO:0005215, GO:0006810, GO:0010817, GO:0031226, GO:0016021, GO:0006520, GO:0005886, GO:0005623, GO:0022857, GO:0005887, GO:0022804, GO:0051179, GO:0016020, GO:0009914, GO:0003674, GO:0015171, GO:0006590, GO:0008028, GO:0008150, GO:0015718, GO:0044425, GO:0015291, GO:0005575, GO:0051234, GO:0044459, GO:0042403, GO:2000178, GO:0031224, GO:…	NO	YES	NO	NO	YES	NO	NO	NO	NO	NO	NO	PM, ICPM	TM	12	539	ENST00000587091	ENSG00000147100	1
P41732	reviewed	TSPAN7 A15 DXS1692E MXS1 TM4SF2	Tetraspanin-7 (Tspan-7) (Cell surface glycoprotein A15) (Membrane component chromosome X surface marker 1) (T-cell acute lymphoblastic leukemia-associated antigen 1) (TALLA-1) (Transmembrane 4 superfamily member 2) (CD antigen CD231)	TSPAN7	cell surface receptor signaling pathway	9606.ENSP00000367743	4.85e-180	501.0	GO:0005886	NO	YES	NO	NO	NO	NO	NO	NO	NO	NO	NO	PM	TM	4	249	ENST00000378482	ENSG00000156298	1
P42263	reviewed	GRIA3 GLUR3 GLURC	Glutamate receptor 3 (GluR-3) (AMPA-selective glutamate receptor 3) (GluR-C) (GluR-K3) (Glutamate receptor ionotropic, AMPA 3) (GluA3)	GRIA3	Ligand-gated ion channel	9601.ENSPPYP00000023163	0.0	1794.0	GO:0015318, GO:0001919, GO:0005261, GO:0043083, GO:0006810, GO:0004888, GO:0045211, GO:0005623, GO:0005887, GO:0043226, GO:0003674, GO:0043197, GO:0032279, GO:0008150, GO:0060992, GO:0044309, GO:0030666, GO:0019222, GO:0099507, GO:0008324, GO:0005216, GO:0044464, GO:0043025, GO:0034703, GO:0099572, GO:0046677, GO:0005515, GO:0060255, GO:0043005, GO:0071944, GO:0005215, GO:0097447, GO:0035235, GO:…	NO	YES	NO	NO	YES	NO	NO	NO	NO	NO	NO	PM, ICPM	SP+TM	3	894	ENST00000620443	ENSG00000125675	1
P42768	reviewed	WAS IMD2	Actin nucleation-promoting factor WAS (Wiskott-Aldrich syndrome protein) (WASp)	WAS	WASP homology region 1	9606.ENSP00000365891	3.71e-307	843.0	GO:0090066, GO:0002819, GO:0046649, GO:0005911, GO:0006810, GO:0051649, GO:0030054, GO:0005623, GO:0043226, GO:0070062, GO:0035861, GO:0003674, GO:0051020, GO:0050776, GO:0044424, GO:0097708, GO:0008150, GO:0005634, GO:0007596, GO:0032232, GO:0030036, GO:0051641, GO:0099080, GO:0044430, GO:0006996, GO:0032488, GO:0002682, GO:0032879, GO:0043232, GO:0032956, GO:0048523, GO:0010591, GO:0044464, GO:…	NO	YES	NO	NO	NO	NO	NO	NO	NO	NO	NO	PM	GLOB	0	502	ENST00000376701	ENSG00000015285	1
P43355	reviewed	MAGEA1 MAGE1 MAGE1A	Melanoma-associated antigen 1 (Antigen MZ2-E) (Cancer/testis antigen 1.1) (CT1.1) (MAGE-1 antigen)	MAGEA1	Melanoma associated antigen family N terminal	9606.ENSP00000349085	1.22e-219	606.0	GO:2000113, GO:0005515, GO:0060255, GO:0065007, GO:0031323, GO:0005622, GO:0043227, GO:0019219, GO:0023051, GO:0010646, GO:0051253, GO:0051252, GO:2001141, GO:0080090, GO:0050794, GO:0005737, GO:0010558, GO:0005886, GO:0005623, GO:0031326, GO:0005488, GO:0019899, GO:0043226, GO:0009966, GO:0031327, GO:0008593, GO:0003674, GO:0009890, GO:0044424, GO:0008150, GO:0005634, GO:0006355, GO:0045892, GO:…	NO	YES	NO	NO	NO	NO	NO	NO	NO	NO	NO	PM	GLOB	0	309	ENST00000356661	ENSG00000198681	1
P46019	reviewed	PHKA2 PHKLA PYK	Phosphorylase b kinase regulatory subunit alpha, liver isoform (Phosphorylase kinase alpha L subunit)	PHKA2	Glycosyl hydrolases family 15	9606.ENSP00000369274	0.0	2419.0	GO:0036211, GO:0005886, GO:0005977, GO:0004689, GO:0005829, GO:0005964, GO:0005516, GO:0006091, GO:0006468, GO:0005975	NO	YES	NO	NO	NO	NO	NO	NO	NO	NO	NO	PM	GLOB	0	1235	ENST00000379942	ENSG00000044446	1
P46020	reviewed	PHKA1 PHKA	Phosphorylase b kinase regulatory subunit alpha, skeletal muscle isoform (Phosphorylase kinase alpha M subunit)	PHKA1	Glycosyl hydrolases family 15	9606.ENSP00000362643	0.0	2426.0	GO:1901564, GO:0008152, GO:1902911, GO:0005622, GO:0043412, GO:0005516, GO:0019538, GO:0005737, GO:0044237, GO:0036211, GO:0005886, GO:0005623, GO:0009987, GO:0043170, GO:0044267, GO:0005964, GO:0044424, GO:0008150, GO:0006796, GO:0044444, GO:0016310, GO:0005575, GO:0006464, GO:1990234, GO:0044238, GO:0006091, GO:0061695, GO:0046777, GO:0044260, GO:0006807, GO:0032991, GO:0006793, GO:0044464, GO:…	NO	YES	NO	NO	NO	NO	NO	NO	NO	NO	NO	PM	GLOB	0	1223	ENST00000373542	ENSG00000067177	1
P48029	reviewed	SLC6A8	Sodium- and chloride-dependent creatine transporter 1 (CT1) (Creatine transporter 1) (Solute carrier family 6 member 8)	SLC6A8	transporter	9606.ENSP00000253122	0.0	1315.0	GO:0072337, GO:0055085, GO:0006820, GO:0006836, GO:0035725, GO:0006810, GO:0034220, GO:0046942, GO:1905039, GO:0015881, GO:0005886, GO:0051179, GO:0015849, GO:0005332, GO:0006600, GO:0016020, GO:0006865, GO:0005309, GO:0050896, GO:0008150, GO:0006811, GO:0071705, GO:0042493, GO:0071702, GO:1903825, GO:0042221, GO:0051234, GO:0003333, GO:0006936, GO:0006855, GO:0098656, GO:0015893, GO:0016324, GO:…	NO	YES	NO	NO	NO	NO	NO	NO	NO	NO	NO	PM	TM	12	635	ENST00000253122	ENSG00000130821	1
P49682	reviewed	CXCR3 GPR9	C-X-C chemokine receptor type 3 (CXC-R3) (CXCR-3) (CKR-L2) (G protein-coupled receptor 9) (Interferon-inducible protein 10 receptor) (IP-10 receptor) (CD antigen CD183)	CXCR3	Belongs to the G-protein coupled receptor 1 family	60711.ENSCSAP00000007427	2.25e-263	721.0	GO:0042592, GO:0051279, GO:0016493, GO:0006954, GO:0019219, GO:0060548, GO:0050921, GO:0031328, GO:1900117, GO:0010646, GO:0004888, GO:0050678, GO:1901342, GO:1902531, GO:0051049, GO:2000026, GO:0016525, GO:1900118, GO:0005623, GO:0003674, GO:0032103, GO:0010941, GO:0008150, GO:0043069, GO:0050801, GO:0042127, GO:0010557, GO:0045765, GO:0010942, GO:0016477, GO:0010556, GO:0098771, GO:0019222, GO:…	YES	YES	YES	NO	NO	NO	NO	NO	NO	NO	NO	CS, PM, ESPM	TM	7	368	ENST00000373693	ENSG00000186810	1
P50052	reviewed	AGTR2	Type-2 angiotensin II receptor (Angiotensin II type-2 receptor) (AT2 receptor)	AGTR2	Angiotensin II receptor, type 2	9593.ENSGGOP00000027382	6.73e-267	730.0	GO:0051046, GO:0019219, GO:0032304, GO:0006810, GO:0042416, GO:0046883, GO:0004888, GO:1903827, GO:0042692, GO:0050708, GO:0051247, GO:0015850, GO:0009914, GO:0003674, GO:0055002, GO:0003014, GO:0051387, GO:0090183, GO:0010243, GO:0010942, GO:0032770, GO:0032270, GO:0050790, GO:1901360, GO:0051222, GO:0048585, GO:0019220, GO:1903523, GO:0090287, GO:0007263, GO:0010921, GO:0044464, GO:0001655, GO:…	NO	YES	NO	NO	NO	NO	NO	NO	NO	NO	NO	PM	TM	7	363	ENST00000371906	ENSG00000180772	1
P51151	reviewed	RAB9A RAB9	Ras-related protein Rab-9A	RAB9A	RAB9A, member RAS oncogene family	27679.XP_003920378.1	1.72e-147	414.0	GO:0051046, GO:0052428, GO:0030133, GO:0019003, GO:0017111, GO:0032550, GO:0051049, GO:0032553, GO:0005623, GO:0005768, GO:0043226, GO:0070062, GO:0003674, GO:0044424, GO:0097708, GO:0008150, GO:0003824, GO:0052403, GO:0032549, GO:0016817, GO:0035821, GO:0032588, GO:0032879, GO:0052205, GO:0005789, GO:0044464, GO:0042802, GO:0097367, GO:0042470, GO:0045921, GO:0005515, GO:0012505, GO:0035639, GO:…	NO	YES	NO	NO	NO	NO	NO	NO	NO	NO	NO	PM	GLOB	0	201	ENST00000464506	ENSG00000123595	1
P51572	reviewed	BCAP31 BAP31 DXS1357E	B-cell receptor-associated protein 31 (BCR-associated protein 31) (Bap31) (6C6-AG tumor-associated antigen) (Protein CDM) (p28)	BCAP31	B-cell receptor-associated protein 31	61622.XP_010360048.1	2.32e-140	400.0	GO:0042592, GO:0032434, GO:0070972, GO:0033036, GO:0019953, GO:0006810, GO:0048232, GO:0044093, GO:0010646, GO:0031984, GO:0051649, GO:1902531, GO:0051049, GO:1903827, GO:0042176, GO:2001244, GO:0005623, GO:0051247, GO:0005887, GO:0032580, GO:0043226, GO:1901800, GO:1903364, GO:0003674, GO:0045732, GO:0010941, GO:0044424, GO:0008150, GO:0080135, GO:0050801, GO:0051641, GO:1905898, GO:0010942, GO:…	NO	YES	NO	NO	YES	NO	NO	NO	NO	NO	NO	PM, ICPM	TM	3	246	ENST00000345046	ENSG00000185825	1
P51582	reviewed	P2RY4 NRU	P2Y purinoceptor 4 (P2Y4) (P2P) (Uridine nucleotide receptor) (UNR)	P2RY4	Pyrimidinergic receptor P2Y, G-protein coupled, 4	9606.ENSP00000363643	2.02e-269	736.0	GO:0034695, GO:0015698, GO:0006810, GO:0004888, GO:0032553, GO:0005623, GO:0003674, GO:0005524, GO:0008150, GO:0016323, GO:0070542, GO:0006821, GO:0044464, GO:0007200, GO:0071553, GO:0097367, GO:1901701, GO:0006820, GO:0071380, GO:0035639, GO:0071944, GO:0097159, GO:0017076, GO:0051179, GO:0001101, GO:0071396, GO:0045030, GO:0048787, GO:0004930, GO:0006811, GO:1901265, GO:0042221, GO:0008144, GO:…	NO	YES	NO	NO	NO	NO	NO	NO	NO	NO	NO	PM	TM	7	365	ENST00000374519	ENSG00000186912	1
P51617	reviewed	IRAK1 IRAK	Interleukin-1 receptor-associated kinase 1 (IRAK-1) (EC 2.7.11.1)	IRAK1	Interleukin-1 receptor-associated kinase 1	9606.ENSP00000358997	0.0	1421.0	GO:1901564, GO:0008152, GO:0070302, GO:0007352, GO:0019219, GO:0019730, GO:0071902, GO:0001932, GO:0044093, GO:0010646, GO:0060337, GO:1902531, GO:0106310, GO:0032496, GO:0051049, GO:0044237, GO:0005623, GO:0031663, GO:0005149, GO:0051247, GO:0043226, GO:0034605, GO:0032368, GO:0003674, GO:0051090, GO:0050776, GO:0005524, GO:0044424, GO:0008150, GO:0005634, GO:0080135, GO:0002224, GO:0010243, GO:…	YES	YES	NO	NO	NO	NO	NO	NO	NO	NO	NO	CS, PM	GLOB	0	712	ENST00000369980	ENSG00000184216	1
P51654	reviewed	GPC3 OCI5	Glypican-3 (GTR2-2) (Intestinal protein OCI-5) (MXR7) [Cleaved into: Glypican-3 alpha subunit; Glypican-3 beta subunit]	GPC3	Cell surface proteoglycan that bears heparan sulfate	9544.ENSMMUP00000040816	0.0	1152.0	GO:0072171, GO:0019219, GO:0030282, GO:0030324, GO:0010646, GO:0050678, GO:0030234, GO:0060562, GO:0098772, GO:0051049, GO:2000026, GO:0042176, GO:0030323, GO:0005623, GO:0031214, GO:2000050, GO:0051247, GO:0060541, GO:0043226, GO:2000095, GO:0046326, GO:0003674, GO:0045732, GO:0030100, GO:0010466, GO:0044424, GO:0008150, GO:0045861, GO:0072177, GO:0042127, GO:0016477, GO:0050790, GO:0051172, GO:…	YES	YES	NO	NO	NO	NO	YES	NO	NO	NO	NO	CS, PM, ACPM	SP	0	580	ENST00000370818	ENSG00000147257	1
P51795	reviewed	CLCN5 CLCK2	H(+)/Cl(-) exchange transporter 5 (Chloride channel protein 5) (ClC-5) (Chloride transporter ClC-5)	CLCN5	voltage-gated chloride channel activity	9597.XP_003806005.1	0.0	1620.0	GO:1902476, GO:0055085, GO:0005515, GO:0006820, GO:0012505, GO:0015103, GO:0015318, GO:0016192, GO:0071944, GO:0005215, GO:0005622, GO:0043227, GO:0098660, GO:0098661, GO:0015297, GO:0098657, GO:0015698, GO:0006810, GO:0034220, GO:0015267, GO:0045177, GO:0005244, GO:0005737, GO:0022839, GO:0005886, GO:0000139, GO:0005623, GO:0005488, GO:0005768, GO:0022803, GO:0022857, GO:0016020, GO:0043226, GO:…	NO	YES	NO	NO	NO	NO	NO	NO	NO	NO	NO	PM	TM	8	816	ENST00000376091	ENSG00000171365	1
P51805	reviewed	PLXNA3 PLXN4 SEX	Plexin-A3 (Plexin-4) (Semaphorin receptor SEX)	PLXNA3	Plexin cytoplasmic RasGAP domain	9606.ENSP00000358696	0.0	3773.0	GO:0090066, GO:0048670, GO:0048846, GO:0048468, GO:0021884, GO:0048812, GO:0048667, GO:1902285, GO:0030900, GO:0007411, GO:0007162, GO:0004888, GO:0045596, GO:2000026, GO:0030054, GO:0021612, GO:0005623, GO:0050768, GO:0043226, GO:0003674, GO:0043009, GO:0048589, GO:0044424, GO:0050771, GO:0017154, GO:0005634, GO:0008150, GO:0048755, GO:0021879, GO:0022008, GO:0050772, GO:0007417, GO:0021610, GO:…	NO	YES	NO	NO	NO	NO	NO	NO	NO	NO	NO	PM	SP+TM	1	1871	ENST00000369682	ENSG00000130827	1
P51809	reviewed	VAMP7 SYBL1	Vesicle-associated membrane protein 7 (VAMP-7) (Synaptobrevin-like protein 1) (Tetanus-insensitive VAMP) (Ti-VAMP)	VAMP7	vesicle-associated membrane protein 7	27679.XP_003921832.1	1.24e-154	434.0	GO:0000149, GO:0051046, GO:0006810, GO:0046883, GO:1903827, GO:0072384, GO:0003674, GO:0050776, GO:0022008, GO:0002228, GO:0099024, GO:0002682, GO:0044464, GO:0002696, GO:0005515, GO:1903533, GO:0043308, GO:0071944, GO:0034197, GO:0045666, GO:0023051, GO:0031143, GO:0061025, GO:0099501, GO:0002705, GO:0043320, GO:0005794, GO:0048699, GO:0050793, GO:0035493, GO:0030670, GO:0033157, GO:0120025, GO:…	YES	YES	NO	NO	NO	NO	NO	NO	NO	NO	NO	CS, PM	TM	1	220	ENST00000286448	ENSG00000124333	1
P51810	reviewed	GPR143 OA1	G-protein coupled receptor 143 (Ocular albinism type 1 protein)	GPR143	G protein-coupled receptor 143	9606.ENSP00000417161	9.38e-297	809.0	GO:0072545, GO:0070405, GO:0006810, GO:0010646, GO:0004888, GO:0051649, GO:1902531, GO:0051049, GO:0005623, GO:0043226, GO:0048753, GO:1902908, GO:0003674, GO:0051640, GO:0044424, GO:0044437, GO:0008150, GO:0097708, GO:0051641, GO:0033059, GO:0007218, GO:0006996, GO:0032879, GO:0035240, GO:0060341, GO:0051875, GO:0098852, GO:0044464, GO:1901338, GO:0042470, GO:0050848, GO:0012505, GO:0019722, GO:…	NO	YES	NO	NO	NO	NO	NO	NO	NO	NO	NO	PM	TM	7	404	ENST00000467482	ENSG00000101850	1
P51811	reviewed	XK XKR1 XRG1	Endoplasmic reticulum membrane adapter protein XK (Kell complex 37 kDa component) (Kx antigen) (Membrane transport protein XK) (XK-related protein 1)	XK	amino acid transport	9597.XP_003815443.1	5.62e-316	861.0	GO:0090066, GO:0055001, GO:0042592, GO:0048468, GO:0031133, GO:0010961, GO:0014706, GO:2000026, GO:0042552, GO:0042692, GO:0055002, GO:0008150, GO:0051146, GO:0022008, GO:0050801, GO:0098771, GO:0048731, GO:0030003, GO:0060538, GO:0005789, GO:0048856, GO:0060537, GO:0010960, GO:0010975, GO:0050770, GO:0010769, GO:0006874, GO:0048869, GO:0032502, GO:0008366, GO:0071840, GO:0007275, GO:0048699, GO:…	NO	YES	NO	NO	NO	NO	NO	NO	NO	NO	NO	PM	TM	12	444	ENST00000378616	ENSG00000047597	1
P51813	reviewed	BMX	Cytoplasmic tyrosine-protein kinase BMX (EC 2.7.10.2) (Bone marrow tyrosine kinase gene in chromosome X protein) (Epithelial and endothelial tyrosine kinase) (ETK) (NTK38)	BMX	Bruton's tyrosine kinase Cys-rich motif	9606.ENSP00000350224	0.0	1315.0	GO:1901564, GO:0008152, GO:0007498, GO:0031252, GO:0032587, GO:0044237, GO:0005623, GO:0043226, GO:0003674, GO:0005524, GO:0044424, GO:0008150, GO:0005634, GO:0031981, GO:0003824, GO:0044238, GO:0044464, GO:0018212, GO:0031253, GO:0031256, GO:0071944, GO:0016772, GO:0043227, GO:0044428, GO:0019538, GO:0004713, GO:0043233, GO:0044267, GO:0046872, GO:0031974, GO:0006464, GO:0070013, GO:0042995, GO:…	NO	YES	NO	NO	NO	NO	NO	NO	NO	NO	NO	PM	GLOB	0	675	ENST00000348343	ENSG00000102010	1
P51841	reviewed	GUCY2F GUC2F RETGC2	Retinal guanylyl cyclase 2 (RETGC-2) (EC 4.6.1.2) (Guanylate cyclase 2F, retinal) (Guanylate cyclase F) (GC-F) (Rod outer segment membrane guanylate cyclase 2) (ROS-GC2)	GUCY2F	Heme NO binding associated	9606.ENSP00000218006	0.0	2224.0	GO:1901564, GO:0022400, GO:0008152, GO:1901566, GO:0005640, GO:0009259, GO:0044237, GO:0009260, GO:1901135, GO:0005623, GO:0050962, GO:0003674, GO:0005524, GO:0008150, GO:0034641, GO:0009165, GO:0003824, GO:1901360, GO:0044238, GO:0007600, GO:0009187, GO:0009190, GO:0044464, GO:0016829, GO:0042803, GO:0042802, GO:0046483, GO:0005515, GO:0009314, GO:0071944, GO:0120200, GO:0044271, GO:0046390, GO:…	NO	YES	NO	NO	NO	NO	NO	NO	NO	NO	NO	PM	SP+TM	1	1108	ENST00000218006	ENSG00000101890	1
P51864	reviewed	TDGF1P3 CRIPTO3 TDGF2 TDGF3	Putative teratocarcinoma-derived growth factor 3 (Cripto-3 growth factor) (Epidermal growth factor-like cripto protein CR3) (Teratocarcinoma-derived growth factor 1 pseudogene 3)	TDGF1	Cripto_Frl-1_Cryptic (CFC)	9593.ENSGGOP00000003391	9.71e-143	401.0	GO:1901564, GO:0048738, GO:0008152, GO:0019219, GO:0043534, GO:0060548, GO:0071902, GO:0002042, GO:0014706, GO:0031328, GO:0001932, GO:0044093, GO:0010646, GO:0098772, GO:1902531, GO:0042692, GO:0044237, GO:0070849, GO:0005623, GO:0051247, GO:0043226, GO:0034612, GO:0003674, GO:0043009, GO:0010941, GO:0044424, GO:0008150, GO:0005634, GO:0051146, GO:0043069, GO:0038092, GO:0042127, GO:0010557, GO:…	YES	YES	NO	YES	NO	NO	NO	NO	NO	NO	NO	CS, PM, ES	SP	0	188	ENST00000602699	ENSG00000225366	1
P55808	reviewed	XG PBDX	Glycoprotein Xg (Protein PBDX)	XG	Xg blood group	9606.ENSP00000411004	7.29e-92	273.0	GO:0016021, GO:0005575, GO:0031224, GO:0005886, GO:0005623, GO:0005887, GO:0044459, GO:0071944, GO:0072683, GO:0034109, GO:0016020, GO:0044464, GO:0044425, GO:0031226, GO:2000391	NO	YES	NO	NO	YES	NO	NO	NO	NO	NO	NO	PM, ICPM	SP+TM	1	180	ENST00000644266	ENSG00000124343	1
P57739	reviewed	CLDN2 PSEC0059 SP82 UNQ705/PRO1356	Claudin-2 (SP82)	CLDN2	Plays a major role in tight junction-specific obliteration of the intercellular space, through calcium- independent cell-adhesion activity	61853.ENSNLEP00000022230	6.1e-160	448.0	GO:0005515, GO:0005911, GO:0070830, GO:0042802, GO:0030054, GO:0005886, GO:0005488, GO:0003674, GO:0007155, GO:0008150, GO:0005198, GO:0005575, GO:0098742, GO:0016338, GO:0005923, GO:0070160, GO:0022610, GO:0043296, GO:0098609	NO	YES	NO	NO	NO	NO	NO	NO	NO	NO	NO	PM	TM	4	230	ENST00000336803	ENSG00000165376	1
P60201	reviewed	PLP1 PLP	Myelin proteolipid protein (PLP) (Lipophilin)	PLP1	Myelin proteolipid protein isoform X1	10090.ENSMUSP00000033800	3.45e-203	561.0	GO:0008152, GO:0019752, GO:0048468, GO:0006954, GO:0043436, GO:0042552, GO:0044237, GO:0005623, GO:0044255, GO:0098990, GO:0003674, GO:0032291, GO:0008150, GO:0022008, GO:0007417, GO:0022010, GO:0019222, GO:0044238, GO:0048731, GO:0010001, GO:0044464, GO:0048856, GO:0061564, GO:0031175, GO:0042802, GO:0005515, GO:0060255, GO:0071944, GO:0006082, GO:0030182, GO:0034683, GO:0048869, GO:0030335, GO:…	NO	YES	NO	NO	NO	NO	NO	NO	NO	NO	NO	PM	TM	4	277	ENST00000621218	ENSG00000123560	1
P78539	reviewed	SRPX ETX1	Sushi repeat-containing protein SRPX	SRPX	containing protein, X-linked	9593.ENSGGOP00000020741	0.0	930.0	GO:0008152, GO:2001236, GO:2001238, GO:0006810, GO:0010646, GO:0044237, GO:0005623, GO:0043226, GO:0010941, GO:0044424, GO:0008150, GO:0042127, GO:0010942, GO:0006996, GO:0008285, GO:0062023, GO:0043067, GO:0009056, GO:0048523, GO:0090382, GO:0044464, GO:0048519, GO:0009986, GO:0080171, GO:0012505, GO:0043227, GO:0023051, GO:0061919, GO:0009967, GO:0051179, GO:0009966, GO:0005783, GO:0071840, GO:…	YES	NO	NO	NO	NO	NO	NO	NO	NO	NO	NO	CS	SP	0	464	ENST00000378533	ENSG00000101955	1
P78552	reviewed	IL13RA1 IL13R IL13RA	Interleukin-13 receptor subunit alpha-1 (IL-13 receptor subunit alpha-1) (IL-13R subunit alpha-1) (IL-13R-alpha-1) (IL-13RA1) (Cancer/testis antigen 19) (CT19) (CD antigen CD213a1)	IL13RA1	Interleukin-6 receptor alpha chain, binding	9606.ENSP00000360730	0.0	863.0	GO:0019221, GO:0005886, GO:0019955, GO:0005898, GO:0043235, GO:0007166, GO:0008284, GO:0004896, GO:0009897	NO	YES	YES	NO	NO	NO	NO	NO	NO	NO	NO	PM, ESPM	SP+TM	1	427	ENST00000371666	ENSG00000131724	1
P78562	reviewed	PHEX PEX	Phosphate-regulating neutral endopeptidase PHEX (EC 3.4.24.-) (Metalloendopeptidase homolog PEX) (Vitamin D-resistant hypophosphatemic rickets protein) (X-linked hypophosphatemia protein) (HYP)	PHEX	Peptidase family M13	9606.ENSP00000368682	0.0	1530.0	GO:1901564, GO:0009986, GO:1904383, GO:1990418, GO:0008152, GO:0012505, GO:0065007, GO:0005622, GO:0043227, GO:0001501, GO:0030282, GO:0030324, GO:0060348, GO:0060416, GO:0071305, GO:0019538, GO:0005737, GO:0044237, GO:0036211, GO:0005886, GO:0005623, GO:0009987, GO:0004222, GO:0071374, GO:0031214, GO:0032502, GO:0043170, GO:0043226, GO:0050890, GO:0005783, GO:0050789, GO:0006508, GO:0050896, GO:…	YES	YES	NO	NO	NO	NO	NO	NO	NO	NO	NO	CS, PM	TM	1	749	ENST00000379374	ENSG00000102174	1
P83881	reviewed	RPL36A RPL44 GIG15 MIG6	Large ribosomal subunit protein eL42 (60S ribosomal protein L36a) (60S ribosomal protein L44) (Cell growth-inhibiting gene 15 protein) (Cell migration-inducing gene 6 protein)	RPL36AL	structural constituent of ribosome	10029.XP_007635895.1	1.92e-71	214.0	GO:0044446, GO:0012505, GO:0005622, GO:0043227, GO:0005840, GO:0042788, GO:0022625, GO:0031984, GO:0005737, GO:0030867, GO:0044391, GO:0005886, GO:0022626, GO:0005623, GO:0043226, GO:0003723, GO:0016020, GO:0005783, GO:0042175, GO:0044424, GO:0098552, GO:0044425, GO:0098556, GO:0044444, GO:0005575, GO:0044432, GO:0098827, GO:0098562, GO:0031090, GO:0098588, GO:0043232, GO:0098554, GO:0043228, GO:…	NO	YES	NO	NO	NO	NO	NO	NO	NO	NO	NO	PM	GLOB	0	106	ENST00000553110	ENSG00000241343	1
P98172	reviewed	EFNB1 EFL3 EPLG2 LERK2	Ephrin-B1 (EFL-3) (ELK ligand) (ELK-L) (EPH-related receptor tyrosine kinase ligand 2) (LERK-2) [Cleaved into: Ephrin-B1 C-terminal fragment (Ephrin-B1 CTF); Ephrin-B1 intracellular domain (Ephrin-B1 ICD)]	EFNB1	Ephrin	9606.ENSP00000204961	5.96e-241	663.0	GO:1901564, GO:0008152, GO:0048468, GO:0048812, GO:0048667, GO:0007411, GO:0044237, GO:1903039, GO:0005623, GO:0043226, GO:0070062, GO:0070663, GO:0003674, GO:0044424, GO:0008150, GO:0005634, GO:0022008, GO:0042127, GO:0031294, GO:0003824, GO:0016477, GO:0044238, GO:0002682, GO:0048731, GO:0002694, GO:0044464, GO:0048762, GO:0018212, GO:0030155, GO:0032944, GO:0048856, GO:0002696, GO:0031175, GO:…	YES	YES	NO	NO	NO	NO	NO	NO	NO	NO	NO	CS, PM	SP+TM	1	346	ENST00000204961	ENSG00000090776	1
Q00013	reviewed	MPP1 DXS552E EMP55	55 kDa erythrocyte membrane protein (p55) (Membrane protein, palmitoylated 1)	MPP1	regulation of neutrophil chemotaxis	9597.XP_003810009.1	0.0	932.0	GO:0044446, GO:0065007, GO:0071944, GO:0005622, GO:0043227, GO:0005102, GO:0044428, GO:0005911, GO:1902622, GO:0034451, GO:0002685, GO:0002688, GO:0099568, GO:0050794, GO:0005737, GO:0043233, GO:0051270, GO:0005886, GO:0005623, GO:0005938, GO:0043226, GO:0016020, GO:0005856, GO:0050789, GO:0071622, GO:0044424, GO:0008150, GO:0005634, GO:0031981, GO:0050920, GO:0044444, GO:0031974, GO:0090022, GO:…	NO	YES	NO	NO	NO	NO	NO	NO	NO	NO	NO	PM	GLOB	0	466	ENST00000369534	ENSG00000130830	1
Q00536	reviewed	CDK16 PCTAIRE1 PCTK1	Cyclin-dependent kinase 16 (EC 2.7.11.22) (Cell division protein kinase 16) (PCTAIRE-motif protein kinase 1) (Serine/threonine-protein kinase PCTAIRE-1)	CDK16	kinase 16	61622.XP_010364428.1	0.0	984.0	GO:0051046, GO:1901564, GO:0008152, GO:0048468, GO:0030133, GO:0090276, GO:0019953, GO:0006810, GO:0048232, GO:0010646, GO:0046883, GO:0106310, GO:0051049, GO:0044237, GO:0050708, GO:0005623, GO:0099503, GO:0043226, GO:0009914, GO:0003674, GO:0005524, GO:0044424, GO:0008150, GO:0005634, GO:0071702, GO:0097708, GO:0022008, GO:0003824, GO:0042886, GO:0044238, GO:0032879, GO:0043232, GO:0002790, GO:…	NO	YES	NO	NO	NO	NO	NO	NO	NO	NO	NO	PM	GLOB	0	496	ENST00000357227	ENSG00000102225	1
Q00604	reviewed	NDP EVR2	Norrin (Norrie disease protein) (X-linked exudative vitreoretinopathy 2 protein)	NDP	NDP, norrin cystine knot growth factor	60711.ENSCSAP00000010073	2.76e-95	277.0	GO:0006954, GO:1990963, GO:0001890, GO:0019219, GO:0061298, GO:0031328, GO:0044093, GO:0010646, GO:0098772, GO:0003006, GO:0005623, GO:0051090, GO:0003674, GO:0002088, GO:0008150, GO:0010557, GO:0006749, GO:0061299, GO:0006099, GO:0010556, GO:0019222, GO:0001525, GO:0048731, GO:0061518, GO:0051091, GO:0062023, GO:0051173, GO:0001974, GO:0035426, GO:0044464, GO:0048856, GO:0051254, GO:0042803, GO:…	YES	NO	NO	YES	NO	NO	NO	NO	NO	NO	NO	CS, ES	SP	0	133	ENST00000642620	ENSG00000124479	1
Q01113	reviewed	IL9R	Interleukin-9 receptor (IL-9 receptor) (IL-9R) (CD antigen CD129)	IL9R	Interleukin 9 receptor	9606.ENSP00000244174	0.0	1035.0	GO:0019221, GO:0042127, GO:0005886, GO:0038113, GO:0007165, GO:0019983, GO:0004919, GO:0005615, GO:0009897, GO:0016064	NO	YES	YES	YES	NO	NO	NO	NO	NO	NO	NO	PM, ESPM, ES	SP+TM	1	521	ENST00000244174	ENSG00000124334	1
Q01968	reviewed	OCRL OCRL1	Inositol polyphosphate 5-phosphatase OCRL (EC 3.1.3.36) (EC 3.1.3.56) (Inositol polyphosphate 5-phosphatase OCRL-1) (OCRL-1) (Lowe oculocerebrorenal syndrome protein) (Phosphatidylinositol 3,4,5-triphosphate 5-phosphatase) (EC 3.1.3.86)	OCRL	Inositol polyphosphate 5-phosphatase clathrin binding domain	9606.ENSP00000360154	0.0	1841.0	GO:0005798, GO:0008152, GO:0044093, GO:0031984, GO:0030234, GO:0098772, GO:0016791, GO:0044237, GO:0120031, GO:0005623, GO:0005768, GO:0043226, GO:0044255, GO:0003674, GO:0043009, GO:0051020, GO:0044424, GO:0097708, GO:0008150, GO:0005634, GO:0106019, GO:0003824, GO:0050790, GO:0006996, GO:0034596, GO:0044238, GO:0009792, GO:0034595, GO:0061024, GO:0044464, GO:0048856, GO:0005905, GO:0097731, GO:…	NO	YES	NO	NO	NO	NO	NO	NO	NO	NO	NO	PM	GLOB	0	901	ENST00000371113	ENSG00000122126	1
Q04656	reviewed	ATP7A MC1 MNK	Copper-transporting ATPase 1 (EC 7.2.2.8) (Copper pump 1) (Menkes disease-associated protein)	ATP7A	haloacid dehalogenase-like hydrolase	9606.ENSP00000345728	0.0	2867.0	GO:0021697, GO:0015318, GO:0098660, GO:0035434, GO:0019219, GO:0030098, GO:0017111, GO:0006810, GO:0046916, GO:0030234, GO:0003674, GO:0043009, GO:0010243, GO:0022008, GO:0003824, GO:0016817, GO:0050790, GO:1901360, GO:1990748, GO:0019220, GO:0042421, GO:0010043, GO:0034766, GO:0042626, GO:0016532, GO:0043025, GO:0010591, GO:0044464, GO:0021694, GO:0031175, GO:0035295, GO:1990169, GO:0015399, GO:…	NO	YES	NO	NO	NO	NO	NO	NO	NO	NO	NO	PM	TM	8	1500	ENST00000341514	ENSG00000165240	1
Q04941	reviewed	PLP2 A4	Proteolipid protein 2 (Differentiation-dependent protein A4) (Intestinal membrane A4 protein)	PLP2	Membrane-associating domain	9606.ENSP00000365505	1.4e-104	302.0	GO:0019221, GO:0005515, GO:0005575, GO:0005886, GO:0005623, GO:0019955, GO:0006935, GO:0005488, GO:0071944, GO:0005789, GO:0016020, GO:0044464, GO:0003674, GO:0005783, GO:0019956, GO:0015075, GO:0006811	NO	YES	NO	NO	NO	NO	NO	NO	NO	NO	NO	PM	TM	4	152	ENST00000376327	ENSG00000102007	1
Q06187	reviewed	BTK AGMX1 ATK BPK	Tyrosine-protein kinase BTK (EC 2.7.10.2) (Agammaglobulinemia tyrosine kinase) (ATK) (B-cell progenitor kinase) (BPK) (Bruton tyrosine kinase)	BTK	Tyrosine kinase	61622.XP_010357947.1	0.0	1321.0	GO:1901564, GO:0008152, GO:0007498, GO:1901647, GO:0002440, GO:0002344, GO:0048468, GO:0061516, GO:0030098, GO:0046649, GO:0050864, GO:0038095, GO:0032496, GO:0016064, GO:0044237, GO:0005623, GO:0030889, GO:0043226, GO:0034614, GO:0070663, GO:1901981, GO:0003674, GO:0002339, GO:0005524, GO:0044424, GO:0032755, GO:0005634, GO:0002639, GO:0008150, GO:0097708, GO:0001780, GO:0002460, GO:0042127, GO:…	NO	YES	NO	NO	NO	NO	NO	NO	NO	NO	NO	PM	GLOB	0	659	ENST00000308731	ENSG00000010671	1
Q06787	reviewed	FMR1	Fragile X messenger ribonucleoprotein 1 (Fragile X messenger ribonucleoprotein) (FMRP) (Protein FMR-1)	FMR1	negative regulation of long term synaptic depression	9606.ENSP00000359506	0.0	1199.0	GO:0005790, GO:0051046, GO:0044830, GO:0019219, GO:0006810, GO:0001932, GO:0045596, GO:0015631, GO:0043657, GO:0051247, GO:0032433, GO:2001020, GO:1903902, GO:1901800, GO:0003674, GO:0045732, GO:0043197, GO:0060998, GO:0043021, GO:0010243, GO:0022008, GO:0001541, GO:1905269, GO:0032270, GO:0010638, GO:0019220, GO:0010369, GO:0045934, GO:0033127, GO:0050792, GO:0051093, GO:0034766, GO:0034644, GO:…	NO	YES	NO	NO	NO	NO	NO	NO	NO	NO	NO	PM	GLOB	0	632	ENST00000370475	ENSG00000102081	1
Q12816	reviewed	TRO KIAA1114 MAGED3	Trophinin (MAGE-D3 antigen)						GO:0000122, GO:0005886, GO:0007156, GO:0005634, GO:0007566	NO	YES	NO	NO	NO	NO	NO	NO	NO	NO	NO	PM	GLOB	0	1431	ENST00000173898	ENSG00000067445	1
Q13474	reviewed	DRP2	Dystrophin-related protein 2 (DRP-2)	DRP2	EF hand	9606.ENSP00000378635	0.0	1875.0	GO:0043005, GO:0071944, GO:0036477, GO:0097447, GO:0050808, GO:0099536, GO:0005886, GO:0005623, GO:0009987, GO:0016020, GO:0044463, GO:0043204, GO:0008150, GO:0071840, GO:0016043, GO:0120038, GO:0007417, GO:0005575, GO:0030425, GO:0098978, GO:0014069, GO:0042995, GO:0120025, GO:0097458, GO:0044464, GO:0008270	NO	YES	NO	NO	NO	NO	NO	NO	NO	NO	NO	PM	GLOB	0	957	ENST00000395209	ENSG00000102385	1
Q13491	reviewed	GPM6B M6B	Neuronal membrane glycoprotein M6-b (M6b)	GPM6B	negative regulation of serotonin uptake	10116.ENSRNOP00000006777	2.61e-192	533.0	GO:0015031, GO:0043269, GO:0065007, GO:0051589, GO:0071944, GO:0022607, GO:0045778, GO:0048518, GO:0051581, GO:0070169, GO:0090109, GO:2000026, GO:0045121, GO:0051049, GO:0050794, GO:0030278, GO:0051239, GO:1903827, GO:0005886, GO:0005623, GO:0009987, GO:0030500, GO:0051580, GO:1903828, GO:0016020, GO:0019911, GO:0010810, GO:0051893, GO:0008150, GO:0044425, GO:1903391, GO:0071840, GO:0032880, GO:…	NO	YES	NO	NO	NO	NO	NO	NO	NO	NO	NO	PM	TM	4	265	ENST00000316715	ENSG00000046653	1
Q13496	reviewed	MTM1 CG2	Myotubularin (Phosphatidylinositol-3,5-bisphosphate 3-phosphatase) (EC 3.1.3.95) (Phosphatidylinositol-3-phosphate phosphatase) (EC 3.1.3.64)	MTM1	mitochondrion distribution	9597.XP_008966301.1	0.0	1228.0	GO:0044449, GO:0042592, GO:0008152, GO:0048633, GO:0032434, GO:0048641, GO:0031252, GO:1901564, GO:1902902, GO:0006810, GO:0010646, GO:0051649, GO:1902531, GO:0016791, GO:2000026, GO:0042176, GO:0044237, GO:0005623, GO:0005768, GO:0045927, GO:0043226, GO:0044255, GO:0048634, GO:0003674, GO:0016241, GO:0051640, GO:0008333, GO:0044424, GO:0097708, GO:0008150, GO:0046716, GO:0045861, GO:0051641, GO:…	NO	YES	NO	NO	NO	NO	NO	NO	NO	NO	NO	PM	GLOB	0	603	ENST00000370396	ENSG00000171100	1
Q13585	reviewed	GPR50	Melatonin-related receptor (G protein-coupled receptor 50) (H9)	GPR50	G protein-coupled receptor 50	9606.ENSP00000218316	2.18e-294	821.0	GO:0044446, GO:0005515, GO:0071944, GO:0005622, GO:0043227, GO:0044428, GO:0043233, GO:0005886, GO:0005623, GO:0005488, GO:0043226, GO:0008502, GO:0016020, GO:0003674, GO:0044424, GO:0004930, GO:0005634, GO:0031981, GO:0031974, GO:0005575, GO:0070013, GO:0043229, GO:0043231, GO:0044422, GO:0044464, GO:0042802, GO:0005654, GO:0007267, GO:0007186	NO	YES	NO	NO	NO	NO	NO	NO	NO	NO	NO	PM	TM	7	617	ENST00000218316	ENSG00000102195	1
Q13613	reviewed	MTMR1	Myotubularin-related protein 1 (Phosphatidylinositol-3,5-bisphosphate 3-phosphatase) (EC 3.1.3.95) (Phosphatidylinositol-3-phosphate phosphatase) (EC 3.1.3.64)	MTMR1	domain in glucosyltransferases, myotubularins and other putative membrane-associated proteins	9606.ENSP00000359417	0.0	1307.0	GO:0005515, GO:0008152, GO:0060255, GO:0016311, GO:0031323, GO:0065007, GO:0071944, GO:0005622, GO:0106018, GO:0046488, GO:0046839, GO:0042802, GO:0046983, GO:0080090, GO:0006644, GO:0016791, GO:0005737, GO:0006650, GO:0044237, GO:0050794, GO:0005886, GO:0005623, GO:0009987, GO:0005488, GO:0016787, GO:0044255, GO:0016020, GO:0003674, GO:0044424, GO:0008150, GO:0006796, GO:0042578, GO:0005575, GO:…	NO	YES	NO	NO	NO	NO	NO	NO	NO	NO	NO	PM	GLOB	0	665	ENST00000370390	ENSG00000063601
Q13642	reviewed	FHL1 SLIM1	Four and a half LIM domains protein 1 (FHL-1) (Skeletal muscle LIM-protein 1) (SLIM) (SLIM-1)	FHL1	Four and a half LIM domains	60711.ENSCSAP00000003826	1.03e-265	724.0	GO:0042592, GO:0051049, GO:0005623, GO:0043226, GO:0003674, GO:0044424, GO:0008150, GO:0005634, GO:0050801, GO:1901991, GO:0043270, GO:0032879, GO:0007346, GO:0048523, GO:1901987, GO:0044464, GO:0045786, GO:0048519, GO:0010959, GO:2000134, GO:0043266, GO:0005515, GO:0071944, GO:0005925, GO:0034762, GO:0043227, GO:0042391, GO:0010972, GO:0046872, GO:0032409, GO:0051726, GO:0010389, GO:0048878, GO:…	NO	YES	NO	NO	NO	NO	NO	NO	NO	NO	NO	PM	GLOB	0	323	ENST00000370683	ENSG00000022267	1
Q13796	reviewed	SHROOM2 APXL	Protein Shroom2 (Apical-like protein) (Protein APXL)	SHROOM2	Apx/Shroom domain ASD1	9606.ENSP00000370299	0.0	3170.0	GO:0002089, GO:0090066, GO:0045216, GO:0033036, GO:1901880, GO:0005911, GO:0030864, GO:0051649, GO:0030054, GO:0005623, GO:0043226, GO:0070062, GO:0048753, GO:0003674, GO:0051640, GO:0002088, GO:0044424, GO:0008150, GO:0030036, GO:0051641, GO:0007417, GO:0030834, GO:0033059, GO:0030952, GO:0016477, GO:0044430, GO:0006996, GO:0043232, GO:0048731, GO:0034330, GO:0005923, GO:0032956, GO:0034331, GO:…	NO	YES	NO	NO	NO	NO	NO	NO	NO	NO	NO	PM	GLOB	0	1616	ENST00000380913	ENSG00000146950	1
Q14088	reviewed	RAB33A RABS10	Ras-related protein Rab-33A (Small GTP-binding protein S10)	RAB33A	Signal recognition particle receptor beta subunit	9606.ENSP00000257017	3.84e-171	477.0	GO:0003924, GO:0005886, GO:0005768, GO:0000139, GO:0003824, GO:0016787, GO:0005794, GO:0016817, GO:0019882, GO:0032482, GO:0003674, GO:0005525, GO:0016462, GO:0017111, GO:0008150, GO:0002376, GO:0016818	NO	YES	NO	NO	NO	NO	NO	NO	NO	NO	NO	PM	GLOB	0	237	ENST00000257017	ENSG00000134594	1
Q14141	reviewed	SEPTIN6 KIAA0128 SEP2 SEPT6	Septin-6	SEPT6	Belongs to the TRAFAC class TrmE-Era-EngA-EngB-Septin- like GTPase superfamily. Septin GTPase family	61622.XP_010376343.1	7.51e-284	779.0	GO:0044446, GO:0012505, GO:0043005, GO:0030133, GO:0005622, GO:0043227, GO:0071944, GO:0031105, GO:0097223, GO:0099503, GO:0007283, GO:0032155, GO:0099568, GO:0060090, GO:0043679, GO:0005737, GO:0032173, GO:0000281, GO:0005819, GO:0005623, GO:0005886, GO:0005938, GO:0031514, GO:0033267, GO:0016020, GO:0043226, GO:0005856, GO:0044441, GO:0044456, GO:0044463, GO:0044424, GO:0097708, GO:0044425, GO:…	NO	YES	NO	NO	NO	NO	NO	NO	NO	NO	NO	PM	GLOB	0	434	ENST00000394610	ENSG00000125354	1
Q14627	reviewed	IL13RA2 IL13R	Interleukin-13 receptor subunit alpha-2 (IL-13 receptor subunit alpha-2) (IL-13R subunit alpha-2) (IL-13R-alpha-2) (IL-13RA2) (Interleukin-13-binding protein) (CD antigen CD213a2)	IL13RA2	Interleukin-6 receptor alpha chain, binding	9606.ENSP00000361004	1.8e-300	816.0	GO:0051046, GO:0071496, GO:0051049, GO:0071260, GO:0016064, GO:0050776, GO:0008150, GO:0002460, GO:0033007, GO:0002886, GO:0002637, GO:0033004, GO:0050866, GO:0002682, GO:0032879, GO:0048585, GO:0060341, GO:0002698, GO:0002694, GO:0048523, GO:0019724, GO:0048519, GO:0045920, GO:0002683, GO:0002252, GO:0032386, GO:0009897, GO:0002695, GO:0002699, GO:0006955, GO:0043305, GO:0009628, GO:0071214, GO:…	NO	NO	YES	YES	NO	NO	NO	NO	NO	NO	NO	ESPM, ES	SP+TM	1	380	ENST00000243213	ENSG00000123496	1
Q15014	reviewed	MORF4L2 KIAA0026 MRGX	Mortality factor 4-like protein 2 (MORF-related gene X protein) (Protein MSL3-2) (Transcription factor-like protein MRGX)	MORF4L2	Mortality factor	9541.XP_005594299.1	3.7e-199	552.0	GO:0006325, GO:0019219, GO:0031328, GO:0005623, GO:0043226, GO:0044424, GO:0008150, GO:0005634, GO:0031981, GO:0010557, GO:0010556, GO:0045597, GO:0019222, GO:0043232, GO:0043968, GO:0051173, GO:0000786, GO:0044464, GO:0051254, GO:0009889, GO:0051149, GO:1902680, GO:0060255, GO:0071944, GO:0044428, GO:0043227, GO:1903508, GO:0043233, GO:0035267, GO:0031974, GO:0051726, GO:0050793, GO:0006281, GO:…	NO	YES	NO	NO	NO	NO	NO	NO	NO	NO	NO	PM	GLOB	0	288	ENST00000441076	ENSG00000123562	1
Q15904	reviewed	ATP6AP1 ATP6IP1 ATP6S1 VATPS1 XAP3	V-type proton ATPase subunit S1 (V-ATPase subunit S1) (Protein XAP-3) (V-ATPase Ac45 subunit) (V-ATPase S1 accessory protein) (Vacuolar proton pump subunit S1)	ATP6AP1	Vacuolar ATP synthase subunit S1 (ATP6S1)	9606.ENSP00000358777	0.0	911.0	GO:0051046, GO:0042592, GO:0002761, GO:0046850, GO:0001932, GO:0010646, GO:0046916, GO:0055072, GO:1902107, GO:2000026, GO:1902531, GO:0051049, GO:0005623, GO:0051247, GO:0070062, GO:0003674, GO:0051640, GO:0051020, GO:0008150, GO:0050801, GO:0051641, GO:0030665, GO:0045672, GO:0032270, GO:0098771, GO:0045597, GO:0019222, GO:0002682, GO:0019220, GO:0032879, GO:0030003, GO:0034103, GO:0051173, GO:…	NO	YES	NO	NO	NO	NO	NO	NO	NO	NO	NO	PM	SP+TM	1	470	ENST00000369762	ENSG00000071553	1
Q16206	reviewed	ENOX2 COVA1	Ecto-NOX disulfide-thiol exchanger 2 (APK1 antigen) (Cytosolic ovarian carcinoma antigen 1) (Tumor-associated hydroquinone oxidase) (tNOX) [Includes: Hydroquinone [NADH] oxidase (EC 1.-.-.-); Protein disulfide-thiol oxidoreductase (EC 1.-.-.-)]	ENOX2	RNA recognition motif. (a.k.a. RRM, RBD, or RNP domain)	9606.ENSP00000337146	0.0	978.0	GO:0009986, GO:0008152, GO:0071944, GO:0007624, GO:0009897, GO:0015036, GO:0005886, GO:0005623, GO:0003723, GO:0016020, GO:0003674, GO:0098552, GO:0015035, GO:0008150, GO:0044425, GO:0048511, GO:0005575, GO:0003824, GO:0044459, GO:0055114, GO:0016491, GO:0044464, GO:0016667, GO:0005829, GO:0005615, GO:0022900	YES	YES	YES	YES	NO	NO	NO	NO	NO	NO	NO	CS, PM, ESPM, ES	GLOB	0	610	ENST00000394363	ENSG00000165675	1
Q16280	reviewed	CNGA2 CNCA CNCA1 CNCG2	Cyclic nucleotide-gated olfactory channel (Cyclic nucleotide-gated cation channel 2) (Cyclic nucleotide-gated channel alpha-2) (CNG channel alpha-2) (CNG-2) (CNG2)	CNGA2	C-terminal leucine zipper domain of cyclic nucleotide-gated channels	9606.ENSP00000328478	0.0	1317.0	GO:0005223, GO:0055085, GO:0015318, GO:0005215, GO:0044877, GO:0005516, GO:0060170, GO:0006810, GO:0034220, GO:0015267, GO:0007608, GO:0005222, GO:0098655, GO:0007606, GO:0005886, GO:0022857, GO:0051179, GO:0022803, GO:0003674, GO:0050896, GO:0008150, GO:0006811, GO:0017071, GO:0051234, GO:0050877, GO:0003008, GO:0022838, GO:0030660, GO:0007600, GO:0030552, GO:0005216, GO:0030553, GO:0032501, GO:…	NO	YES	NO	NO	NO	NO	NO	NO	NO	NO	NO	PM	TM	4	664	ENST00000329903	ENSG00000183862	1
Q16720	reviewed	ATP2B3	Plasma membrane calcium-transporting ATPase 3 (PMCA3) (EC 7.2.2.10) (Plasma membrane calcium ATPase isoform 3) (Plasma membrane calcium pump isoform 3)	ATP2B3	Cation transporter/ATPase, N-terminus	9606.ENSP00000263519	0.0	2315.0	GO:0072511, GO:0042592, GO:0015318, GO:0098660, GO:0005516, GO:0006810, GO:0042734, GO:0005623, GO:1903779, GO:0043226, GO:0003674, GO:0005524, GO:0044424, GO:0008150, GO:0050801, GO:0007417, GO:0006816, GO:0030001, GO:0098771, GO:0048731, GO:0030003, GO:0008324, GO:0044464, GO:0048856, GO:0005515, GO:0012505, GO:0071944, GO:0005215, GO:0043227, GO:0006874, GO:0098655, GO:0051179, GO:0022857, GO:…	NO	YES	NO	NO	NO	NO	NO	NO	NO	NO	NO	PM	TM	10	1220	ENST00000263519	ENSG00000067842	1
Q4VCS5	reviewed	AMOT KIAA1071	Angiomotin	AMOT	Angiomotin C terminal	9606.ENSP00000361027	0.0	1702.0	GO:0001702, GO:0031252, GO:0033036, GO:0043534, GO:0005911, GO:0097517, GO:0010646, GO:1901342, GO:1902531, GO:2000026, GO:0030054, GO:0016525, GO:0051056, GO:0005623, GO:0043226, GO:0003674, GO:0043009, GO:0044424, GO:0097708, GO:0035329, GO:0005634, GO:0008150, GO:0030036, GO:0051641, GO:0099080, GO:0045765, GO:0044430, GO:0016477, GO:0010631, GO:0034260, GO:0006996, GO:0050790, GO:0003365, GO:…	YES	YES	YES	NO	NO	NO	NO	NO	NO	NO	NO	CS, PM, ESPM	GLOB	0	1084	ENST00000371959	ENSG00000126016	1
Q5EBL8	reviewed	PDZD11 AIPP1 PDZK11 PISP HSPC227 UNQ6486/PRO21335	PDZ domain-containing protein 11 (ATPase-interacting PDZ protein) (Plasma membrane calcium ATPase-interacting single-PDZ protein) (PMCA-interacting single-PDZ protein)	PDZD11	PDZ domain containing 11	60711.ENSCSAP00000007819	2.14e-100	290.0	GO:0005515, GO:0071944, GO:0005622, GO:0046931, GO:0005911, GO:0045199, GO:0005737, GO:0005623, GO:0005886, GO:0005488, GO:0016020, GO:0003674, GO:0044424, GO:0044425, GO:0044444, GO:0016323, GO:0005576, GO:0005575, GO:0008022, GO:0044459, GO:0005912, GO:0098793, GO:0007269, GO:0045202, GO:0044464, GO:0098590, GO:0005829, GO:0046930, GO:1903361	NO	YES	NO	NO	NO	NO	NO	NO	NO	NO	NO	PM	GLOB	0	140	ENST00000239666	ENSG00000120509	1
Q5H943	reviewed	CT83 CXorf61 KKLC1	Kita-kyushu lung cancer antigen 1 (KK-LC-1) (Cancer/testis antigen 83)	CT83	Kita-kyushu lung cancer antigen 1	9597.XP_003819055.1	2.75e-72	217.0	GO:0005634, GO:0005886	NO	YES	NO	NO	NO	NO	NO	NO	NO	NO	NO	PM	TM	1	113	ENST00000371894	ENSG00000204019	1
Q5H9F3	reviewed	BCORL1	BCL-6 corepressor-like protein 1 (BCoR-L1) (BCoR-like protein 1)	BCORL1	BCL-6 corepressor-like	9597.XP_008970597.1	0.0	3071.0	GO:0044446, GO:0006325, GO:0071944, GO:0005622, GO:0043227, GO:0044428, GO:0043233, GO:0005886, GO:0005623, GO:0043226, GO:0016020, GO:0044424, GO:0005634, GO:0031981, GO:0031974, GO:0000122, GO:0005575, GO:0003714, GO:0070013, GO:0043229, GO:0043231, GO:0044422, GO:0044464, GO:0005654	NO	YES	NO	NO	NO	NO	NO	NO	NO	NO	NO	PM	GLOB	0	1785	ENST00000540052	ENSG00000085185	1
Q5JT25	reviewed	RAB41	Ras-related protein Rab-41	RAB41	Rab subfamily of small GTPases	9606.ENSP00000276066	2.06e-156	439.0	GO:0006891, GO:0003924, GO:0005886, GO:0000139, GO:0006886, GO:0012505, GO:0005794, GO:0043231, GO:0005829, GO:0006890, GO:0005525, GO:0042147	NO	YES	NO	NO	NO	NO	NO	NO	NO	NO	NO	PM	GLOB	0	222	ENST00000374473	ENSG00000147127	1
Q5JTC6	reviewed	AMER1 FAM123B WTX	APC membrane recruitment protein 1 (Amer1) (Protein FAM123B) (Wilms tumor gene on the X chromosome protein)	AMER1	WTX protein	9606.ENSP00000329117	0.0	1995.0	GO:0031398, GO:0010646, GO:0042176, GO:0005623, GO:0051247, GO:0043226, GO:1901981, GO:1903364, GO:0003674, GO:0045732, GO:0072161, GO:0044424, GO:0008150, GO:0005634, GO:0031981, GO:0061005, GO:0032270, GO:0090090, GO:0019222, GO:0048585, GO:0048731, GO:0048523, GO:0051173, GO:2001012, GO:0051246, GO:0044464, GO:0048519, GO:0048762, GO:0048856, GO:0001655, GO:0030178, GO:0023057, GO:0005515, GO:…	NO	YES	NO	NO	NO	NO	NO	NO	NO	NO	NO	PM	GLOB	0	1135	ENST00000374869	ENSG00000184675	1
Q5JV73	reviewed	FRMPD3 KIAA1817	FERM and PDZ domain-containing protein 3	FRMPD3	Band 4.1 homologues	9606.ENSP00000276185	0.0	3286.0	GO:0005886, GO:0070821, GO:0005856, GO:0030667	NO	YES	NO	NO	NO	NO	NO	NO	NO	NO	NO	PM	GLOB	0	1810	ENST00000276185	ENSG00000147234
Q5KSL6	reviewed	DGKK	Diacylglycerol kinase kappa (DAG kinase kappa) (DGK-kappa) (EC 2.7.1.107) (142 kDa diacylglycerol kinase) (Diglyceride kinase kappa)	DGKK	Diacylglycerol kinase accessory domain (presumed)	9606.ENSP00000477515	0.0	2187.0	GO:0008152, GO:0065007, GO:0071944, GO:0016772, GO:0006638, GO:0006950, GO:0050794, GO:0007154, GO:0044237, GO:0005886, GO:0005623, GO:0009987, GO:0044255, GO:0006639, GO:0016020, GO:0051716, GO:0003674, GO:0050896, GO:0005524, GO:0008150, GO:0046872, GO:0006796, GO:0016301, GO:0046339, GO:0016310, GO:0005575, GO:0007205, GO:0003824, GO:0004143, GO:0006979, GO:0044238, GO:0046834, GO:0016740, GO:…	NO	YES	NO	NO	NO	NO	NO	NO	NO	NO	NO	PM	GLOB	0	1271	ENST00000611977	ENSG00000274588	1
Q5VXU3	reviewed	CHIC1 BRX	Cysteine-rich hydrophobic domain-containing protein 1 (Brain X-linked protein)	CHIC1	hydrophobic domain 1	60711.ENSCSAP00000007261	4.91e-115	334.0	GO:0005886, GO:0031410	NO	YES	NO	NO	NO	NO	NO	NO	NO	NO	NO	PM	GLOB	0	224	ENST00000373502	ENSG00000204116	1
Q6PP77	reviewed	XKRX XKR2 XPLAC XRG2	XK-related protein 2 (Membrane protein XPLAC) (X Kell blood group-related, X-linked)	XKRX	XK-related protein	9593.ENSGGOP00000001331	0.0	874.0	GO:0005886	NO	YES	NO	NO	NO	NO	NO	NO	NO	NO	NO	PM	TM	12	449	ENST00000372956	ENSG00000182489	1
Q6ZUT3	reviewed	FRMD7	FERM domain-containing protein 7	FRMD7	FERM adjacent (FA)	9606.ENSP00000298542	0.0	1442.0	GO:0010646, GO:2000026, GO:1902531, GO:0051056, GO:0005623, GO:0030427, GO:0008150, GO:0032232, GO:0022008, GO:0048731, GO:0032956, GO:0048523, GO:0051494, GO:0010591, GO:0043025, GO:0044464, GO:0048519, GO:0048856, GO:0110053, GO:0051100, GO:0043005, GO:0010975, GO:0031346, GO:1902743, GO:0023051, GO:0048869, GO:0009967, GO:0032502, GO:0009966, GO:0007275, GO:0048699, GO:0050793, GO:0010639, GO:…	NO	YES	NO	YES	NO	NO	NO	NO	NO	NO	NO	PM, ES	GLOB	0	714	ENST00000298542	ENSG00000165694	1
Q6ZV70	reviewed	LANCL3	LanC-like protein 3	LANCL3	Lanthionine synthetase C-like protein	9598.ENSPTRP00000037379	2.31e-296	809.0	GO:0031179, GO:0005886, GO:0005975	NO	YES	NO	NO	NO	NO	NO	NO	NO	NO	NO	PM	GLOB	0	420	ENST00000378619	ENSG00000147036	1
Q7Z444	reviewed	ERAS HRAS2 HRASP	GTPase ERas (E-Ras) (EC 3.6.5.2) (Embryonic stem cell-expressed Ras)	ERAS	ES cell expressed Ras	61853.ENSNLEP00000022477	4e-171	477.0	GO:0003924, GO:0005886, GO:0019003, GO:0005525, GO:0003925, GO:0007265	NO	YES	NO	NO	NO	NO	NO	NO	NO	NO	NO	PM	GLOB	0	233	ENST00000636362	ENSG00000187682	1
Q86T24	reviewed	ZBTB33 KAISO ZNF348	Transcriptional regulator Kaiso (Zinc finger and BTB domain-containing protein 33)	ZBTB33	BTB/POZ domain	9606.ENSP00000314153	0.0	1189.0	GO:0019219, GO:0003677, GO:0005623, GO:0043226, GO:0003674, GO:0044424, GO:0008150, GO:0005634, GO:0031981, GO:0051172, GO:0010556, GO:0019222, GO:0000978, GO:0002682, GO:0043232, GO:0045934, GO:0048523, GO:0010605, GO:0044464, GO:0048519, GO:0009889, GO:0009892, GO:0001227, GO:0060255, GO:0071944, GO:0044428, GO:0043227, GO:0097159, GO:0051253, GO:0043233, GO:0046872, GO:0010629, GO:1901265, GO:…	NO	YES	NO	NO	NO	NO	NO	NO	NO	NO	NO	PM	GLOB	0	672	ENST00000557385	ENSG00000177485	1
Q86VZ1	reviewed	P2RY8	P2Y purinoceptor 8 (P2Y8)	P2RY8	Purinergic receptor P2Y, G-protein coupled, 8	9606.ENSP00000370697	2.41e-258	708.0	GO:0045028, GO:0005886, GO:0035025, GO:0051482, GO:0004930	NO	YES	NO	NO	NO	NO	NO	NO	NO	NO	NO	PM	TM	7	359	ENST00000381297	ENSG00000182162	1
Q86XK7	reviewed	VSIG1 GPA34	V-set and immunoglobulin domain-containing protein 1 (Cell surface A33 antigen) (Glycoprotein A34)	VSIG1	Immunoglobulin V-set domain	9601.ENSPPYP00000023078	3.71e-235	652.0	GO:0042592, GO:0048468, GO:0048871, GO:0065007, GO:0071944, GO:0003382, GO:0060249, GO:0010669, GO:0032989, GO:0030277, GO:0009653, GO:0001894, GO:0022600, GO:0048869, GO:0060429, GO:0005623, GO:0005886, GO:0009987, GO:0032502, GO:0016020, GO:0008150, GO:0044425, GO:0071840, GO:0000904, GO:0016043, GO:0007586, GO:0016323, GO:0005575, GO:0044459, GO:0002064, GO:0003008, GO:0030154, GO:0030855, GO:…	NO	YES	NO	NO	NO	NO	NO	NO	NO	NO	NO	PM	SP+TM	1	387	ENST00000217957	ENSG00000101842	1
Q8IW52	reviewed	SLITRK4	SLIT and NTRK-like protein 4	SLITRK4	Leucine Rich repeats (2 copies)	9606.ENSP00000469205	0.0	1249.0	GO:1905606, GO:0048468, GO:0065007, GO:0048522, GO:0048812, GO:0048667, GO:0120039, GO:0048518, GO:0032989, GO:0030182, GO:0051960, GO:0009653, GO:2000026, GO:0051239, GO:0048869, GO:0050794, GO:0005886, GO:0009987, GO:0032502, GO:0050789, GO:0008150, GO:0071840, GO:0007275, GO:0051965, GO:0022008, GO:0000904, GO:0016043, GO:0051962, GO:0044087, GO:0032990, GO:0050807, GO:0048699, GO:0050793, GO:…	NO	YES	NO	NO	NO	NO	NO	NO	NO	NO	NO	PM	SP+TM	1	837	ENST00000356928	ENSG00000179542	1
Q8IZP9	reviewed	ADGRG2 GPR64 HE6 TM7LN2	Adhesion G-protein coupled receptor G2 (G-protein coupled receptor 64) (Human epididymis-specific protein 6) (He6)	GPR64	G-protein-coupled receptor proteolytic site domain	9606.ENSP00000369198	0.0	1906.0	GO:0009986, GO:0071944, GO:0005622, GO:0007283, GO:0005737, GO:0005886, GO:0005623, GO:0070062, GO:0016020, GO:0044424, GO:0004930, GO:0044425, GO:0044444, GO:0005575, GO:0044459, GO:0016324, GO:0007166, GO:0044464, GO:0098590, GO:0005829, GO:0007189, GO:0045177, GO:0007186	YES	YES	NO	NO	NO	NO	NO	NO	NO	NO	NO	CS, PM	SP+TM	7	1017	ENST00000379869	ENSG00000173698	1
Q8N0W4	reviewed	NLGN4X KIAA1260 NLGN4 UNQ365/PRO701	Neuroligin-4, X-linked (Neuroligin X) (HNLX)	NLGN4X	Carboxylesterase family	9597.XP_003804930.1	0.0	1672.0	GO:0045216, GO:0098815, GO:0035176, GO:0010646, GO:0042043, GO:0005623, GO:0005887, GO:0003674, GO:0030534, GO:0099177, GO:0008150, GO:0099054, GO:0035265, GO:0048585, GO:0048731, GO:0003360, GO:0031404, GO:0048488, GO:0048523, GO:0044464, GO:0048519, GO:0061024, GO:0048856, GO:0051241, GO:0042802, GO:0042803, GO:0023057, GO:0009986, GO:0005515, GO:0043005, GO:0044057, GO:0071944, GO:0097447, GO:…	YES	YES	NO	NO	YES	NO	NO	NO	NO	NO	NO	CS, PM, ICPM	SP+TM	1	816	ENST00000381095	ENSG00000146938	1
Q8N4V1	reviewed	MMGT1 EMC5 TMEM32	ER membrane protein complex subunit 5 (Membrane magnesium transporter 1) (Transmembrane protein 32)	MMGT1	magnesium ion transmembrane transporter activity	27679.XP_010349806.1	2.47e-88	259.0	GO:0072511, GO:0015318, GO:0098660, GO:0006810, GO:1903830, GO:0031984, GO:0006825, GO:0005623, GO:0005768, GO:0043226, GO:0003674, GO:0044424, GO:0015693, GO:0008150, GO:0097708, GO:0030001, GO:0008324, GO:0005789, GO:0044464, GO:0030176, GO:0012505, GO:0071944, GO:0005215, GO:0043227, GO:0098655, GO:0051179, GO:0022857, GO:0005783, GO:0006811, GO:0000041, GO:0015095, GO:0005794, GO:0006826, GO:…	NO	YES	NO	NO	NO	NO	NO	NO	NO	NO	NO	PM	TM	2	131	ENST00000305963	ENSG00000169446	1
Q8N5C8	reviewed	TAB3 MAP3K7IP3	TGF-beta-activated kinase 1 and MAP3K7-binding protein 3 (Mitogen-activated protein kinase kinase kinase 7-interacting protein 3) (NF-kappa-B-activating protein 1) (TAK1-binding protein 3) (TAB-3) (TGF-beta-activated kinase 1-binding protein 3)	TAB3	CUE domain	9597.XP_003817752.1	0.0	1398.0	GO:0060090, GO:0038061, GO:0005886, GO:0010507, GO:0010008, GO:0070062, GO:0005783, GO:0005829, GO:0070530, GO:0008270, GO:0043123, GO:0043130	NO	YES	NO	NO	NO	NO	NO	NO	NO	NO	NO	PM	GLOB	0	712	ENST00000288422	ENSG00000157625	1
Q8NB49	reviewed	ATP11C ATPIG ATPIQ	Phospholipid-transporting ATPase IG (EC 7.6.2.1) (ATPase IQ) (ATPase class VI type 11C) (P4-ATPase flippase complex alpha subunit ATP11C)	ATP11C	Phospholipid-translocating ATPase N-terminal	9606.ENSP00000332756	0.0	2214.0	GO:0033036, GO:0030098, GO:0046649, GO:0006810, GO:0050864, GO:1902107, GO:2000026, GO:0005623, GO:0043226, GO:0055037, GO:0015914, GO:0005524, GO:0044424, GO:0008150, GO:0071702, GO:0055038, GO:0045597, GO:0002682, GO:0048731, GO:0002694, GO:0002329, GO:0005789, GO:0044464, GO:0061024, GO:0048856, GO:0002521, GO:0002696, GO:0006820, GO:0012505, GO:0071944, GO:0043227, GO:0034204, GO:0048869, GO:…	NO	YES	NO	NO	NO	NO	NO	NO	NO	NO	NO	PM	TM	10	1132	ENST00000361648	ENSG00000101974
Q8NFH8	reviewed	REPS2 POB1	RalBP1-associated Eps domain-containing protein 2 (Partner of RalBP1) (RalBP1-interacting protein 2)	REPS2	RALBP1 associated Eps domain containing 2	9606.ENSP00000349824	0.0	1155.0	GO:0005737, GO:0006897, GO:0005509, GO:0005886, GO:0005829, GO:0007173, GO:0016197, GO:0065003	NO	YES	NO	NO	NO	NO	NO	NO	NO	NO	NO	PM	GLOB	0	660	ENST00000357277	ENSG00000169891	1
Q8NG92	reviewed	OR13H1	Olfactory receptor 13H1 (Olfactory receptor ORX-1)	OR13H1	Olfactory receptor	9606.ENSP00000340748	5.75e-213	589.0	GO:0005886, GO:0004984, GO:0004930, GO:0050911	NO	YES	NO	NO	NO	NO	NO	NO	NO	NO	NO	PM	TM	7	308	ENST00000338616	ENSG00000171054	1
Q8NHP6	reviewed	MOSPD2	Motile sperm domain-containing protein 2	MOSPD2	MSP (Major sperm protein) domain	9606.ENSP00000369860	0.0	1021.0	GO:0002690, GO:0090023, GO:0012505, GO:0048522, GO:0065007, GO:0006935, GO:0071944, GO:0048518, GO:0050921, GO:1902622, GO:0002685, GO:0040017, GO:0090025, GO:0002688, GO:0031226, GO:0050794, GO:0016021, GO:0030335, GO:0002684, GO:0051270, GO:0005886, GO:0005623, GO:0005887, GO:0071677, GO:0016020, GO:0140284, GO:0032103, GO:0005783, GO:0071622, GO:0008150, GO:0044425, GO:0050920, GO:0090022, GO:…	NO	YES	NO	NO	YES	NO	NO	NO	NO	NO	NO	PM, ICPM	TM	1	518	ENST00000380492	ENSG00000130150	1
Q8TAB3	reviewed	PCDH19 KIAA1313	Protocadherin-19	PCDH19	Cadherin-like	9597.XP_003810432.1	0.0	2256.0	GO:0005509, GO:0005886, GO:0007155, GO:0007156	NO	YES	NO	NO	NO	NO	NO	NO	NO	NO	NO	PM	SP+TM	1	1148	ENST00000373034	ENSG00000165194	1
Q8TCZ2	reviewed	CD99L2 MIC2L1 UNQ1964/PRO4486	CD99 antigen-like protein 2 (MIC2-like protein 1) (CD antigen CD99)	CD99L2	CD99 antigen like protein 2	9606.ENSP00000480322	2.08e-151	430.0	GO:2000409, GO:0009986, GO:0065007, GO:0048522, GO:0040011, GO:0005925, GO:0048518, GO:0005911, GO:0051674, GO:1902622, GO:0002685, GO:0040017, GO:2000401, GO:2000404, GO:2000391, GO:0030054, GO:0050794, GO:0030335, GO:0002684, GO:0050900, GO:0005886, GO:0005623, GO:0009987, GO:0051179, GO:0051270, GO:2000389, GO:0034109, GO:0002691, GO:0007155, GO:2000407, GO:0045123, GO:0008150, GO:0098609, GO:…	YES	YES	NO	NO	NO	NO	NO	NO	NO	NO	NO	CS, PM	SP+TM	1	262	ENST00000370377	ENSG00000102181	1
Q8TDV5	reviewed	GPR119	Glucose-dependent insulinotropic receptor (G-protein coupled receptor 119)	GPR119	Serpentine type 7TM GPCR chemoreceptor Srsx	9606.ENSP00000276218	7.46e-234	644.0	GO:0015031, GO:0050997, GO:0046903, GO:0065007, GO:0033036, GO:0070405, GO:0030072, GO:0008104, GO:0006810, GO:0010817, GO:0005737, GO:0007154, GO:0046879, GO:0043169, GO:0005886, GO:0051179, GO:0009987, GO:0005488, GO:0043168, GO:0043235, GO:0009914, GO:0003674, GO:0015833, GO:0004930, GO:0008150, GO:0071702, GO:0045184, GO:0071705, GO:0031210, GO:0005575, GO:0051234, GO:0009306, GO:0042886, GO:…	NO	YES	NO	NO	NO	NO	NO	NO	NO	NO	NO	PM	TM	7	335	ENST00000682440	ENSG00000147262	1
Q8TDW5	reviewed	SYTL5 SLP5	Synaptotagmin-like protein 5	SYTL5	FYVE-type zinc finger	9606.ENSP00000395220	0.0	1416.0	GO:0042043, GO:0016192, GO:0005886, GO:0006886, GO:0009987, GO:0006887, GO:0046903, GO:0051179, GO:0051234, GO:0031267, GO:0032940, GO:0070382, GO:0006810, GO:0008150, GO:0005543, GO:0046872	NO	YES	NO	NO	NO	NO	NO	NO	NO	NO	NO	PM	GLOB	0	730	ENST00000297875	ENSG00000147041	1
Q8WUX1	reviewed	SLC38A5 JM24 SN2 SNAT5 PP7194	Sodium-coupled neutral amino acid transporter 5 (Solute carrier family 38 member 5) (System N transporter 2)	SLC38A5	Transmembrane amino acid transporter protein	9606.ENSP00000471683	0.0	913.0	GO:0015187, GO:0089718, GO:0015804, GO:0015825, GO:0032329, GO:0015816, GO:0005886, GO:0032973, GO:1904557, GO:0006865, GO:0015171, GO:0140830, GO:0140893, GO:1903713, GO:0022858, GO:0005290, GO:0015194, GO:0022889, GO:0150104, GO:0006868, GO:0015182, GO:0089709, GO:1903812, GO:1903803, GO:0015186	NO	YES	NO	NO	NO	NO	NO	NO	NO	NO	NO	PM	TM	11	472	ENST00000620913	ENSG00000017483	1
Q8WXH6	reviewed	RAB40A	Ras-related protein Rab-40A (SOCS box-containing protein RAR2A) (Protein Rar-2)	RAB40A	RAB40A, member RAS oncogene family	9606.ENSP00000361716	6.97e-203	561.0	GO:0003924, GO:0005886, GO:0005768, GO:0008021, GO:0005525, GO:0072659, GO:0035556, GO:0016567	NO	YES	NO	NO	NO	NO	NO	NO	NO	NO	NO	PM	GLOB	0	277	ENST00000304236	ENSG00000172476	1
Q8WXI2	reviewed	CNKSR2 CNK2 KIAA0902 KSR2	Connector enhancer of kinase suppressor of ras 2 (Connector enhancer of KSR 2) (CNK homolog protein 2) (CNK2)	CNKSR2	Protein of unknown function (DUF1170)	9593.ENSGGOP00000013439	0.0	2011.0	GO:0005515, GO:0043005, GO:0071944, GO:0036477, GO:0044297, GO:0005737, GO:0099173, GO:0045211, GO:0005886, GO:0005623, GO:0005488, GO:0043226, GO:0070062, GO:0009966, GO:0016020, GO:0044456, GO:0003674, GO:0032279, GO:0044425, GO:0098794, GO:0097060, GO:0005575, GO:0044459, GO:0098984, GO:0098978, GO:0014069, GO:0042995, GO:0120025, GO:0097458, GO:0045202, GO:0099147, GO:0043025, GO:0044464, GO:…	NO	YES	NO	NO	NO	NO	NO	NO	NO	NO	NO	PM	GLOB	0	1034	ENST00000379510	ENSG00000149970	1
Q8WY07	reviewed	SLC7A3 ATRC3 CAT3	Cationic amino acid transporter 3 (CAT-3) (CAT3) (Cationic amino acid transporter y+) (Solute carrier family 7 member 3)	SLC7A3	Solute carrier family 7 (cationic amino acid transporter, y system), member 3	9606.ENSP00000363417	0.0	1170.0	GO:0055085, GO:0006820, GO:0015318, GO:0008514, GO:0065007, GO:0071944, GO:0005215, GO:0015809, GO:0015181, GO:1903826, GO:0015189, GO:0006810, GO:0015179, GO:0023051, GO:0034220, GO:0046942, GO:0010646, GO:1905039, GO:1902531, GO:0097638, GO:0050794, GO:0098655, GO:1902022, GO:0005886, GO:0005623, GO:0015802, GO:1903352, GO:0015849, GO:0022857, GO:0051179, GO:0009966, GO:0006865, GO:0016020, GO:…	NO	YES	NO	NO	NO	NO	NO	NO	NO	NO	NO	PM	TM	14	619	ENST00000374299	ENSG00000165349	1
Q92581	reviewed	SLC9A6 KIAA0267 NHE6	Sodium/hydrogen exchanger 6 (Na(+)/H(+) exchanger 6) (NHE-6) (Solute carrier family 9 member 6)	SLC9A6	Sodium/hydrogen exchanger family	9606.ENSP00000359729	0.0	1326.0	GO:0048468, GO:0048812, GO:0048667, GO:0031902, GO:0031984, GO:0005623, GO:0005768, GO:0043226, GO:0055037, GO:0048589, GO:0044424, GO:0097708, GO:0008150, GO:0022008, GO:0055038, GO:0051453, GO:0015386, GO:0048731, GO:0005789, GO:0044464, GO:0048856, GO:0061564, GO:0031175, GO:0042802, GO:0060560, GO:0015385, GO:0012505, GO:0048675, GO:0071944, GO:0043227, GO:0044433, GO:0030182, GO:0048869, GO:…	NO	YES	NO	NO	NO	NO	NO	NO	NO	NO	NO	PM	SP+TM	13	701	ENST00000370701	ENSG00000198689
Q92796	reviewed	DLG3 KIAA1232	Disks large homolog 3 (Neuroendocrine-DLG) (Synapse-associated protein 102) (SAP-102) (SAP102) (XLMR)	DLG3	Discs, large homolog 3 (Drosophila)	9606.ENSP00000363480	0.0	1641.0	GO:0031594, GO:0005911, GO:0001932, GO:0044093, GO:0019902, GO:0030054, GO:0005623, GO:0051247, GO:0005887, GO:0019903, GO:0043226, GO:0044389, GO:0003674, GO:0030427, GO:0032279, GO:0044424, GO:0008150, GO:0016323, GO:0035303, GO:0032270, GO:0050790, GO:0019222, GO:0019220, GO:0008285, GO:0005923, GO:0048523, GO:0051173, GO:0051246, GO:0045936, GO:0010921, GO:0043025, GO:0034703, GO:0044464, GO:…	NO	YES	NO	YES	YES	NO	NO	NO	NO	NO	NO	PM, ES, ICPM	GLOB	0	817	ENST00000374360	ENSG00000082458	1
Q92838	reviewed	EDA ED1 EDA2	Ectodysplasin-A (Ectodermal dysplasia protein) (EDA protein) [Cleaved into: Ectodysplasin-A, membrane form; Ectodysplasin-A, secreted form]	EDA	Tumour necrosis factor family.	9606.ENSP00000363680	1.34e-216	605.0	GO:1901564, GO:0022405, GO:0008152, GO:0042592, GO:0012501, GO:0033036, GO:0019219, GO:0051403, GO:0043277, GO:0006810, GO:0044093, GO:0010646, GO:0031984, GO:0098772, GO:1902531, GO:0035272, GO:0044237, GO:0005623, GO:0060541, GO:0005887, GO:0043226, GO:0051090, GO:0003674, GO:0099177, GO:0031589, GO:0044424, GO:0008150, GO:0022008, GO:0038177, GO:0099024, GO:0010556, GO:1901360, GO:0019222, GO:…	NO	YES	NO	YES	YES	NO	NO	NO	NO	NO	NO	PM, ES, ICPM	TM	1	391	ENST00000374552	ENSG00000158813	1
Q92913	reviewed	FGF13 FHF2	Fibroblast growth factor 13 (FGF-13) (Fibroblast growth factor homologous factor 2) (FHF-2)	FGF13	Fibroblast growth factor	61622.XP_010354533.1	5.01e-171	478.0	GO:1905150, GO:0090066, GO:0048670, GO:0008152, GO:0030295, GO:1901564, GO:0033036, GO:1901880, GO:0005911, GO:0030900, GO:0006810, GO:0019887, GO:0021885, GO:0001932, GO:0044093, GO:0045196, GO:1990834, GO:0045596, GO:0030234, GO:0098772, GO:2000026, GO:0006942, GO:0030054, GO:0015631, GO:0044237, GO:0005623, GO:1990778, GO:0050768, GO:0051247, GO:0043226, GO:0003674, GO:0030427, GO:0044424, GO:…	NO	YES	NO	NO	NO	NO	NO	NO	NO	NO	NO	PM	GLOB	0	245	ENST00000315930	ENSG00000129682	1
Q96A49	reviewed	SYAP1 PRO3113	Synapse-associated protein 1 (BSD domain-containing signal transducer and Akt interactor protein) (BSTA)	SYAP1	synapse associated protein 1	9606.ENSP00000369500	6.28e-230	635.0	GO:0071902, GO:0001932, GO:0044093, GO:0010646, GO:0070849, GO:0045211, GO:0042734, GO:0005623, GO:0051247, GO:0043226, GO:0070062, GO:0030427, GO:0099177, GO:0044424, GO:0008150, GO:0005634, GO:0010243, GO:0031981, GO:0032869, GO:0032270, GO:0050790, GO:0008306, GO:0045597, GO:0019222, GO:0036120, GO:0019220, GO:0038203, GO:0051173, GO:0051246, GO:0044464, GO:0043025, GO:1901701, GO:0060255, GO:…	NO	YES	NO	NO	NO	NO	NO	NO	NO	NO	NO	PM	GLOB	0	352	ENST00000380155	ENSG00000169895	1
Q96B97	reviewed	SH3KBP1 CIN85	SH3 domain-containing kinase-binding protein 1 (CD2-binding protein 3) (CD2BP3) (Cbl-interacting protein of 85 kDa) (Human Src family kinase-binding protein 1) (HSB-1)	SH3KBP1	Src homology 3 domains	9606.ENSP00000380921	0.0	1266.0	GO:0005515, GO:0065007, GO:0043005, GO:0005622, GO:0005925, GO:0040011, GO:0022603, GO:0043227, GO:0005911, GO:0006915, GO:0051674, GO:0030659, GO:0030054, GO:0005737, GO:0050794, GO:0005886, GO:0005623, GO:0009987, GO:0005488, GO:0019899, GO:0043226, GO:0051179, GO:0044389, GO:0005856, GO:0007010, GO:0003674, GO:0017124, GO:0050871, GO:0044424, GO:0008150, GO:0097708, GO:0071840, GO:0044444, GO:…	NO	YES	NO	NO	NO	NO	NO	NO	NO	NO	NO	PM	GLOB	0	665	ENST00000397821	ENSG00000147010	1
Q96C24	reviewed	SYTL4	Synaptotagmin-like protein 4 (Exophilin-2) (Granuphilin)	SYTL4	FYVE-type zinc finger	9597.XP_008960991.1	0.0	1317.0	GO:0051046, GO:0090276, GO:0006810, GO:0010646, GO:0046883, GO:0051049, GO:0050708, GO:0042043, GO:0005623, GO:0005768, GO:0099503, GO:0043226, GO:0003674, GO:0044424, GO:0097708, GO:0008150, GO:0005634, GO:0031981, GO:0046888, GO:0006886, GO:0044430, GO:0051222, GO:0032879, GO:0043232, GO:0050796, GO:0048523, GO:0044464, GO:0046676, GO:0048519, GO:1905684, GO:0023057, GO:0045921, GO:0005515, GO:…	NO	YES	NO	NO	NO	NO	NO	NO	NO	NO	NO	PM	GLOB	0	671	ENST00000372989	ENSG00000102362	1
Q96DA2	reviewed	RAB39B	Ras-related protein Rab-39B	RAB39B	Ras-related protein Rab-39B	10141.ENSCPOP00000009652	2.94e-154	432.0	GO:0015031, GO:0005515, GO:0016192, GO:0012505, GO:0031323, GO:0043005, GO:0031329, GO:0065007, GO:0005622, GO:0043227, GO:0006810, GO:0050808, GO:0030659, GO:0050794, GO:0005737, GO:0005886, GO:0005623, GO:0009987, GO:0005488, GO:0051179, GO:0043226, GO:0032482, GO:0003674, GO:0044424, GO:0008150, GO:0071840, GO:0044444, GO:0016043, GO:0005575, GO:0051234, GO:0005794, GO:0009894, GO:0019222, GO:…	NO	YES	NO	NO	NO	NO	NO	NO	NO	NO	NO	PM	GLOB	0	213	ENST00000369454	ENSG00000155961	1
Q96NR3	reviewed	PTCHD1	Patched domain-containing protein 1	PTCHD1	Sterol-sensing domain of SREBP cleavage-activation	9597.XP_003819618.1	0.0	1721.0	GO:0007614, GO:0065007, GO:0071944, GO:0030900, GO:0035176, GO:0098977, GO:0007420, GO:0007268, GO:0050794, GO:0007154, GO:0005886, GO:0005623, GO:0050890, GO:0009987, GO:0032502, GO:0016020, GO:0051716, GO:0050896, GO:0051703, GO:0008150, GO:0007616, GO:0007275, GO:0098976, GO:0005575, GO:0007417, GO:0050877, GO:0003008, GO:0021794, GO:0051704, GO:0021536, GO:0048513, GO:0048731, GO:0007224, GO:…	NO	YES	NO	NO	NO	NO	NO	NO	NO	NO	NO	PM	TM	12	888	ENST00000379361	ENSG00000165186	1
Q96P66	reviewed	GPR101	Probable G-protein coupled receptor 101	GPR101	Serpentine type 7TM GPCR chemoreceptor Srv	9606.ENSP00000298110	2.18e-302	832.0	GO:0005575, GO:0005886, GO:0071880, GO:0043235, GO:0032991, GO:0004930	NO	YES	NO	NO	NO	NO	NO	NO	NO	NO	NO	PM	TM	7	508	ENST00000651716	ENSG00000165370	1
Q96P67	reviewed	GPR82	Probable G-protein coupled receptor 82	GPR82	7 transmembrane receptor (rhodopsin family)	9606.ENSP00000303549	5.3e-239	657.0	GO:0005886, GO:0004930	NO	YES	NO	NO	NO	NO	NO	NO	NO	NO	NO	PM	TM	7	336	ENST00000302548	ENSG00000171657	1
Q96T83	reviewed	SLC9A7 NHE7	Sodium/hydrogen exchanger 7 (Na(+)/H(+) exchanger 7) (NHE-7) (Solute carrier family 9 member 7)	SLC9A7	Sodium/hydrogen exchanger family	9601.ENSPPYP00000022696	0.0	1337.0	GO:0042592, GO:0015318, GO:0098660, GO:0006810, GO:0035725, GO:0031984, GO:0005623, GO:0005768, GO:0043226, GO:0055037, GO:0003674, GO:0044424, GO:0097708, GO:0008150, GO:0015299, GO:0050801, GO:0055038, GO:0051453, GO:0015386, GO:0030001, GO:0098771, GO:0008324, GO:0044464, GO:0071804, GO:0015385, GO:0012505, GO:0005215, GO:0043227, GO:0015081, GO:0044433, GO:0015297, GO:0015491, GO:0098655, GO:…	NO	YES	NO	NO	NO	NO	NO	NO	NO	NO	NO	PM	SP+TM	13	725	ENST00000328306	ENSG00000065923
Q99217	reviewed	AMELX AMG AMGX	Amelogenin, X isoform	AMELX	structural constituent of tooth enamel	9598.ENSPTRP00000057175	2.99e-109	317.0	GO:0031402, GO:0010646, GO:0098772, GO:0005509, GO:0005623, GO:0031214, GO:0043226, GO:0003674, GO:0044424, GO:0097708, GO:0008150, GO:0042493, GO:0042127, GO:0099080, GO:0048731, GO:0097186, GO:0062023, GO:0030345, GO:0044464, GO:0048856, GO:0042803, GO:0042802, GO:0031667, GO:0009986, GO:0005515, GO:0012505, GO:0001837, GO:0043227, GO:0070166, GO:0051260, GO:0023051, GO:0046983, GO:0032502, GO:…	YES	NO	NO	NO	NO	NO	NO	NO	NO	NO	NO	CS	SP	0	191	ENST00000380714	ENSG00000125363	1
Q99677	reviewed	LPAR4 GPR23 LPA4 P2RY9	Lysophosphatidic acid receptor 4 (LPA receptor 4) (LPA-4) (G-protein coupled receptor 23) (P2Y purinoceptor 9) (P2Y9) (P2Y5-like receptor) (Purinergic receptor 9)	LPAR4	Serpentine type 7TM GPCR chemoreceptor Srsx	9606.ENSP00000408205	1.85e-263	722.0	GO:0044446, GO:0065007, GO:0071944, GO:0005622, GO:0043227, GO:0044428, GO:0045125, GO:0038023, GO:0070915, GO:0004888, GO:0050794, GO:0007154, GO:0043233, GO:0005886, GO:0005623, GO:0009987, GO:0005488, GO:0043168, GO:0043226, GO:0035025, GO:0016020, GO:0051716, GO:0003674, GO:0050896, GO:0044424, GO:0004930, GO:0008150, GO:0005634, GO:0031981, GO:0031974, GO:0097367, GO:0005575, GO:0035727, GO:…	NO	YES	NO	NO	NO	NO	NO	NO	NO	NO	NO	PM	TM	7	370	ENST00000614823	ENSG00000147145	1
Q99714	reviewed	HSD17B10 ERAB HADH2 MRPP2 SCHAD SDR5C1 XH98G2	3-hydroxyacyl-CoA dehydrogenase type-2 (EC 1.1.1.35) (17-beta-estradiol 17-dehydrogenase) (EC 1.1.1.62) (2-methyl-3-hydroxybutyryl-CoA dehydrogenase) (MHBD) (3-alpha-(17-beta)-hydroxysteroid dehydrogenase (NAD(+))) (EC 1.1.1.239) (3-hydroxy-2-methylbutyryl-CoA dehydrogenase) (EC 1.1.1.178) (3-hydroxyacyl-CoA dehydrogenase type II) (3alpha(or 20beta)-hydroxysteroid dehydrogenase) (EC 1.1.1.53) (7-…	HSD17B10	KR domain	9597.XP_003805947.1	3.52e-179	499.0	GO:0008205, GO:0003857, GO:1901564, GO:0008152, GO:0019752, GO:1902555, GO:0008207, GO:0062173, GO:0051289, GO:0007569, GO:0043436, GO:0009259, GO:0033865, GO:0003006, GO:0044237, GO:1901135, GO:0005623, GO:0006790, GO:0043226, GO:0070901, GO:0008134, GO:0044255, GO:0046661, GO:0003674, GO:0043603, GO:0044424, GO:0008150, GO:0034641, GO:0051287, GO:0003824, GO:0006996, GO:1901360, GO:0044238, GO:…	NO	YES	NO	NO	NO	NO	NO	NO	NO	NO	NO	PM	GLOB	0	261	ENST00000168216	ENSG00000072506	1
Q99871	reviewed	HAUS7 UCHL5IP UIP1	HAUS augmin-like complex subunit 7 (26S proteasome-associated UCH37-interacting protein 1) (UCHL5-interacting protein) (X-linked protein STS1769)	HAUS7	HAUS augmin-like complex	9606.ENSP00000359230	1.75e-262	719.0	GO:0044446, GO:0051301, GO:0005515, GO:0005622, GO:0022607, GO:0007098, GO:0005813, GO:1990498, GO:0005886, GO:0005623, GO:0009987, GO:0005488, GO:0019899, GO:0043226, GO:0070652, GO:0005856, GO:0003674, GO:0007010, GO:0051225, GO:0022402, GO:0007051, GO:0008150, GO:0044424, GO:0005815, GO:0071840, GO:0016043, GO:0031996, GO:0005575, GO:0000226, GO:0007049, GO:0031023, GO:0044430, GO:0006996, GO:…	NO	YES	NO	NO	NO	NO	NO	NO	NO	NO	NO	PM	GLOB	0	358	ENST00000370211	ENSG00000213397	1
Q9BQJ4	reviewed	TMEM47 BCMP1 TM4SF10	Transmembrane protein 47 (Brain cell membrane protein 1) (Transmembrane 4 superfamily member 10)	TMEM47	transmembrane protein 47	10160.XP_004647712.1	1.68e-126	360.0	GO:0005575, GO:0005886, GO:0005623, GO:0071944, GO:0016020, GO:0044464, GO:0005912, GO:0005911, GO:0098609, GO:0030054	NO	YES	NO	NO	NO	NO	NO	NO	NO	NO	NO	PM	TM	4	181	ENST00000275954	ENSG00000147027	1
Q9BQS7	reviewed	HEPH KIAA0698 UNQ2562/PRO6242	Hephaestin (EC 1.-.-.-)	HEPH	Hephaestin	9606.ENSP00000430620	0.0	2417.0	GO:0005507, GO:0008152, GO:0071944, GO:0005622, GO:0006810, GO:0005737, GO:0006825, GO:0043169, GO:0005886, GO:0005623, GO:0051179, GO:0005488, GO:0016722, GO:0016020, GO:0003674, GO:0044424, GO:0008150, GO:0044425, GO:0006811, GO:0046872, GO:0044444, GO:0016323, GO:0004322, GO:0016724, GO:0005575, GO:0003824, GO:0051234, GO:0000041, GO:0044459, GO:0055114, GO:0030001, GO:0006812, GO:0006826, GO:…	NO	YES	NO	NO	NO	NO	NO	NO	NO	NO	NO	PM	SP+TM	1	1158	ENST00000343002	ENSG00000089472	1
Q9BU40	reviewed	CHRDL1 NRLN1	Chordin-like protein 1 (Neuralin-1) (Neurogenesin-1) (Ventroptin)	CHRDL1	von Willebrand factor type C domain	9597.XP_003822077.1	0.0	972.0	GO:0090101, GO:0009889, GO:0060255, GO:0030514, GO:0031323, GO:0065007, GO:0030510, GO:0019219, GO:0030182, GO:0023051, GO:0001709, GO:0010646, GO:0051252, GO:2001141, GO:0080090, GO:0097113, GO:0048869, GO:0050794, GO:0005886, GO:0009987, GO:0031326, GO:0032502, GO:0009966, GO:0050431, GO:0036122, GO:0008150, GO:0006355, GO:0098976, GO:0007275, GO:0022008, GO:0060074, GO:0005576, GO:0005788, GO:…	NO	YES	NO	NO	NO	NO	NO	NO	NO	NO	NO	PM	SP	0	456	ENST00000372042	ENSG00000101938	1
Q9BUR5	reviewed	APOO FAM121B MIC23 MIC26 My025 UNQ1866/PRO4302	MICOS complex subunit MIC26 (Apolipoprotein O) (MICOS complex subunit MIC23) (Protein FAM121B)	APOO	Component of the MICOS complex, a large protein complex of the mitochondrial inner membrane that plays crucial roles in the maintenance of crista junctions, inner membrane architecture, and formation of contact sites to the outer membrane	61853.ENSNLEP00000012227	3.62e-143	403.0	GO:0044446, GO:0012505, GO:0007005, GO:0005622, GO:0043227, GO:0005740, GO:0044429, GO:0031975, GO:0032592, GO:0031304, GO:0031984, GO:0098796, GO:0098798, GO:0005737, GO:0016021, GO:0031967, GO:0005623, GO:0000139, GO:0009987, GO:0098800, GO:0061617, GO:0043226, GO:0016020, GO:0001401, GO:0005783, GO:0042175, GO:0034362, GO:0044424, GO:0008150, GO:0044284, GO:0031300, GO:0044425, GO:0071840, GO:…	NO	NO	NO	YES	NO	NO	NO	NO	NO	NO	NO	ES	TM	2	198	ENST00000379226	ENSG00000184831	1
Q9BXC1	reviewed	GPR174 FKSG79 GPCR17	Probable G-protein coupled receptor 174	GPR174	7 transmembrane receptor (rhodopsin family)	9606.ENSP00000276077	3.63e-249	682.0	GO:0042592, GO:0065007, GO:0048872, GO:0045125, GO:0038023, GO:0034451, GO:0004888, GO:0050794, GO:0007154, GO:0005886, GO:0009987, GO:0002260, GO:0035025, GO:0051716, GO:0003674, GO:0050896, GO:0004930, GO:0043029, GO:0008150, GO:0060089, GO:0007165, GO:0043231, GO:0051482, GO:0023052, GO:0001776, GO:0002376, GO:0050789, GO:0065008, GO:0007186	NO	YES	NO	NO	NO	NO	NO	NO	NO	NO	NO	PM	TM	7	333	ENST00000645147	ENSG00000147138	1
Q9BY41	reviewed	HDAC8 HDACL1 CDA07	Histone deacetylase 8 (HD8) (EC 3.5.1.98) (Protein deacetylase HDAC8) (EC 3.5.1.-) (Protein decrotonylase HDAC8) (EC 3.5.1.-)	HDAC8	Histone deacetylase domain	9606.ENSP00000362674	1.07e-286	781.0	GO:0071236, GO:0006325, GO:0019219, GO:0045596, GO:1903827, GO:0005623, GO:0043226, GO:0008134, GO:0003674, GO:0044424, GO:0008150, GO:0005634, GO:0010243, GO:0042493, GO:0033558, GO:1904322, GO:0003824, GO:0006996, GO:0051172, GO:0019222, GO:0032879, GO:1902275, GO:0060341, GO:0048523, GO:0010605, GO:2000615, GO:0031397, GO:0051246, GO:0051093, GO:0031400, GO:0061478, GO:0044464, GO:0048519, GO:…	NO	YES	NO	NO	NO	NO	NO	NO	NO	NO	NO	PM	GLOB	0	377	ENST00000373573	ENSG00000147099	1
Q9BYF1	reviewed	ACE2 UNQ868/PRO1885	Angiotensin-converting enzyme 2 (EC 3.4.17.23) (Angiotensin-converting enzyme homolog) (ACEH) (Angiotensin-converting enzyme-related carboxypeptidase) (ACE-related carboxypeptidase) (EC 3.4.17.-) (Metalloprotease MPROT15) [Cleaved into: Processed angiotensin-converting enzyme 2]	ACE2	carboxypeptidase activity	9606.ENSP00000389326	0.0	1641.0	GO:0104005, GO:1901564, GO:0008152, GO:0006810, GO:0001932, GO:0046942, GO:0010646, GO:1903524, GO:1902531, GO:0006942, GO:0051049, GO:0044237, GO:0043409, GO:0005623, GO:0070011, GO:1903779, GO:0051828, GO:0070062, GO:0003674, GO:0008233, GO:0044424, GO:0008150, GO:0071702, GO:0042127, GO:0003824, GO:0060452, GO:0007565, GO:0030666, GO:0051172, GO:0019222, GO:0044238, GO:0043270, GO:0019065, GO:…	YES	YES	NO	YES	NO	NO	NO	NO	NO	NO	NO	CS, PM, ES	SP+TM	1	805	ENST00000252519	ENSG00000130234	1
Q9BZA7	reviewed	PCDH11X KIAA1326 PCDH11 PCDHX	Protocadherin-11 X-linked (Protocadherin-11) (Protocadherin on the X chromosome) (PCDH-X) (Protocadherin-S)	PCDH11X	Protocadherin on the X chromosome	9606.ENSP00000362186	0.0	2422.0	GO:0065007, GO:0031323, GO:0010923, GO:0050794, GO:0005509, GO:0005886, GO:0007155, GO:0007156, GO:0008150, GO:0051346, GO:0035303, GO:0050790, GO:0019222, GO:0019220, GO:0044092, GO:0010563, GO:0065009, GO:0048523, GO:0051336, GO:0031324, GO:0045936, GO:0035305, GO:0043086, GO:0010921, GO:0048519, GO:0050789, GO:0051174, GO:0009892	NO	YES	NO	NO	NO	NO	NO	NO	NO	NO	NO	PM	SP+TM	1	1347	ENST00000682573	ENSG00000102290	1
Q9BZD7	reviewed	PRRG3 PRGP3 TMG3	Transmembrane gamma-carboxyglutamic acid protein 3 (Proline-rich gamma-carboxyglutamic acid protein 3) (Proline-rich Gla protein 3)	PRRG3	Proline rich Gla (G-carboxyglutamic acid) 3 (transmembrane)	9606.ENSP00000359378	1.31e-150	425.0	GO:0005509, GO:0016020, GO:0005615	NO	NO	NO	YES	NO	NO	NO	NO	NO	NO	NO	ES	TM	1	231	ENST00000674457	ENSG00000130032	1
Q9H0U3	reviewed	MAGT1 IAG2 PSEC0084 UNQ628/PRO1244	Magnesium transporter protein 1 (MagT1) (Dolichyl-diphosphooligosaccharide--protein glycosyltransferase subunit MAGT1) (Oligosaccharyl transferase subunit MAGT1) (Implantation-associated protein) (IAP)	MAGT1	macromolecule glycosylation	9606.ENSP00000354649	1.11e-245	675.0	GO:0072511, GO:0018196, GO:0008152, GO:1901564, GO:0015318, GO:0098660, GO:1901566, GO:0018279, GO:0006810, GO:1903830, GO:0031984, GO:0044237, GO:1901135, GO:0005623, GO:0043226, GO:0003674, GO:0034645, GO:0044424, GO:0015693, GO:0008150, GO:0070085, GO:0030001, GO:0009100, GO:0044238, GO:0008324, GO:0005789, GO:0044464, GO:1902494, GO:0012505, GO:0006486, GO:0005215, GO:0009101, GO:0043227, GO:…	NO	YES	NO	NO	NO	NO	NO	NO	NO	NO	NO	PM	SP+TM	4	335	ENST00000618282	ENSG00000102158	1
Q9H156	reviewed	SLITRK2 CXorf2 KIAA1854 SLITL1 UNQ9197/PRO34756	SLIT and NTRK-like protein 2	SLITRK2	SLIT and NTRK-like family, member 2	9606.ENSP00000359521	0.0	1396.0	GO:1905606, GO:0048468, GO:0065007, GO:0048522, GO:0048812, GO:0048667, GO:0120039, GO:0048518, GO:0032989, GO:0030182, GO:0051960, GO:0009653, GO:2000026, GO:0051239, GO:0048869, GO:0050794, GO:0005886, GO:0009987, GO:0032502, GO:0050789, GO:0008150, GO:0071840, GO:0007275, GO:0051965, GO:0022008, GO:0000904, GO:0016043, GO:0051962, GO:0098982, GO:0044087, GO:0032990, GO:0050807, GO:0048699, GO:…	NO	YES	NO	NO	NO	NO	NO	NO	NO	NO	NO	PM	SP+TM	1	845	ENST00000335565	ENSG00000185985	1
Q9H1Z4	reviewed	WDR13	WD repeat-containing protein 13	WDR13	WD repeat-containing protein 13	9593.ENSGGOP00000005748	0.0	942.0	GO:0044446, GO:0065007, GO:0071944, GO:0005622, GO:0043227, GO:0044428, GO:1904691, GO:0034451, GO:0050678, GO:0050794, GO:0043233, GO:0005886, GO:0005623, GO:0005488, GO:0043226, GO:0016020, GO:0005856, GO:0003674, GO:0044424, GO:0008150, GO:0005634, GO:0061469, GO:0005815, GO:0031981, GO:0031974, GO:0042127, GO:0005575, GO:0044430, GO:0003682, GO:0043232, GO:0008285, GO:0050680, GO:0070013, GO:…	NO	YES	NO	NO	NO	NO	NO	NO	NO	NO	NO	PM	GLOB	0	485	ENST00000376729	ENSG00000101940	1
Q9H237	reviewed	PORCN MG61 PORC PPN	Protein-serine O-palmitoleoyltransferase porcupine (EC 2.3.1.250) (Protein MG61)	PORCN	MBOAT, membrane-bound O-acyltransferase family	9606.ENSP00000322304	0.0	922.0	GO:1901564, GO:0008152, GO:0006497, GO:0033036, GO:1901566, GO:0006810, GO:0010646, GO:0031984, GO:0060972, GO:0044237, GO:1901135, GO:0005623, GO:0005887, GO:0001708, GO:0043226, GO:0042157, GO:0048566, GO:0003674, GO:0034645, GO:0044424, GO:0008150, GO:0051302, GO:0045184, GO:0071702, GO:0003824, GO:0042886, GO:0016746, GO:0009100, GO:0001704, GO:0044238, GO:0001706, GO:0032879, GO:0070507, GO:…	NO	YES	NO	NO	YES	NO	NO	NO	NO	NO	NO	PM, ICPM	TM	9	461	ENST00000326194	ENSG00000102312	1
Q9HAV5	reviewed	EDA2R TNFRSF27 XEDAR UNQ2448/PRO5727/PRO34080	Tumor necrosis factor receptor superfamily member 27 (X-linked ectodysplasin-A2 receptor) (EDA-A2 receptor)	EDA2R	Tumor necrosis factor receptor / nerve growth factor receptor repeats.	61853.ENSNLEP00000000656	3.94e-220	607.0	GO:0070302, GO:0012501, GO:0019219, GO:0001932, GO:0044093, GO:0010646, GO:1902531, GO:0051247, GO:0051090, GO:0003674, GO:0010668, GO:0008150, GO:0080135, GO:0032270, GO:0010556, GO:0019222, GO:0019220, GO:0080134, GO:0051091, GO:0051173, GO:0051246, GO:0043408, GO:0009889, GO:0060255, GO:0097190, GO:0051092, GO:0023051, GO:0009967, GO:0009966, GO:0045937, GO:0042325, GO:0031325, GO:0009893, GO:…	NO	YES	NO	NO	NO	NO	NO	NO	NO	NO	NO	PM	TM	1	297	ENST00000374719	ENSG00000131080	1
Q9HBJ8	reviewed	CLTRN TMEM27 UNQ679/PRO1312	Collectrin (Transmembrane protein 27)	TMEM27	Renal amino acid transporter	9606.ENSP00000369699	2.71e-159	446.0	GO:0051046, GO:0090276, GO:0010646, GO:0046883, GO:0051049, GO:0050708, GO:0005623, GO:0070062, GO:0031334, GO:0003674, GO:0044424, GO:0008150, GO:0031340, GO:0051222, GO:0010638, GO:0032879, GO:0043270, GO:1903307, GO:0060341, GO:0050796, GO:0044464, GO:0031253, GO:0042802, GO:0042803, GO:0035542, GO:0045921, GO:0005515, GO:0031526, GO:0071944, GO:0050714, GO:0010817, GO:0002791, GO:0023051, GO:…	NO	YES	NO	NO	NO	NO	NO	NO	NO	NO	NO	PM	SP+TM	1	222	ENST00000380342	ENSG00000147003	1
Q9HC73	reviewed	CRLF2 CRL2 ILXR TSLPR	Cytokine receptor-like factor 2 (Cytokine receptor-like 2) (IL-XR) (Thymic stromal lymphopoietin protein receptor) (TSLP receptor)	CRLF2	Cytokine receptor-like factor 2	9606.ENSP00000383641	1.14e-278	760.0	GO:0051046, GO:0002440, GO:0033036, GO:0006954, GO:0002456, GO:0006810, GO:0032754, GO:0010646, GO:0004888, GO:0098772, GO:1902531, GO:0051049, GO:0016064, GO:0050708, GO:0005623, GO:0002369, GO:0003674, GO:0008150, GO:0071702, GO:0045184, GO:0002460, GO:0042127, GO:0042886, GO:0051222, GO:0002682, GO:0032879, GO:0002790, GO:0002694, GO:0019724, GO:0044464, GO:0002696, GO:0002252, GO:0009986, GO:…	YES	YES	YES	NO	NO	NO	NO	NO	NO	NO	NO	CS, PM, ESPM	SP+TM	1	371	ENST00000400841	ENSG00000205755	1
Q9HCC8	reviewed	GDPD2 GDE3 OBDPF UNQ1935/PRO4418	Glycerophosphoinositol inositolphosphodiesterase GDPD2 (EC 3.1.4.43) (Glycerophosphodiester phosphodiesterase 3) (Glycerophosphodiester phosphodiesterase domain-containing protein 2) (Osteoblast differentiation promoting factor)	GDPD2	Glycerophosphodiester phosphodiesterase domain containing 2	9597.XP_003820204.1	0.0	1087.0	GO:0044446, GO:0065007, GO:0048522, GO:0031252, GO:0045667, GO:0005622, GO:0071944, GO:0045778, GO:0048518, GO:0031532, GO:0051239, GO:0050794, GO:0005737, GO:0030278, GO:0099512, GO:0005886, GO:0005623, GO:0009987, GO:0043226, GO:0016020, GO:0005856, GO:0007010, GO:0045669, GO:0097435, GO:0044424, GO:0008150, GO:0046872, GO:0071840, GO:0045595, GO:0016043, GO:0030036, GO:0005884, GO:0005575, GO:…	NO	YES	NO	NO	NO	NO	NO	NO	NO	NO	NO	PM	TM	6	539	ENST00000374382	ENSG00000130055	1
Q9HCI5	reviewed	MAGEE1 HCA1 KIAA1587	Melanoma-associated antigen E1 (Alpha-dystrobrevin-associated MAGE Protein) (DAMAGE) (Hepatocellular carcinoma-associated protein 1) (MAGE-E1 antigen)	MAGEE1	Melanoma-associated antigen	9606.ENSP00000354912	0.0	1134.0	GO:0043005, GO:0071944, GO:0005622, GO:0036477, GO:0043227, GO:0097447, GO:0005737, GO:0045211, GO:0005886, GO:0005623, GO:0043226, GO:0016020, GO:0044456, GO:0044463, GO:0044424, GO:0044425, GO:0005634, GO:0098794, GO:0044444, GO:0000122, GO:0120038, GO:0005575, GO:0044459, GO:0030425, GO:0048471, GO:0043229, GO:0042995, GO:0120025, GO:0097458, GO:0045202, GO:0043231, GO:0044464, GO:0098590, GO:…	NO	YES	NO	NO	NO	NO	NO	NO	NO	NO	NO	PM	GLOB	0	957	ENST00000361470	ENSG00000198934	1
Q9NP60	reviewed	IL1RAPL2 IL1R9	X-linked interleukin-1 receptor accessory protein-like 2 (IL-1 receptor accessory protein-like 2) (IL-1-RAPL-2) (IL-1RAPL-2) (IL1RAPL-2) (EC 3.2.2.6) (IL1RAPL-2-related protein) (Interleukin-1 receptor 9) (IL-1R-9) (IL-1R9) (Three immunoglobulin domain-containing IL-1 receptor-related 1) (TIGIRR-1)	IL1RAPL2	Toll - interleukin 1 - resistance	9606.ENSP00000361663	0.0	1380.0	GO:1905606, GO:0007417, GO:0061809, GO:0005886, GO:0004910, GO:0050135, GO:0098978, GO:0004908	NO	YES	NO	NO	NO	NO	NO	NO	NO	NO	NO	PM	SP+TM	1	686	ENST00000372582	ENSG00000189108	1
Q9NP90	reviewed	RAB9B RAB9L	Ras-related protein Rab-9B (Rab-9-like protein) (Rab-9L)	RAB9B	GDP binding	9597.XP_003819697.1	1.72e-147	414.0	GO:0015031, GO:0005515, GO:0032561, GO:0005622, GO:0032555, GO:0043227, GO:0097159, GO:1901363, GO:0017076, GO:0019003, GO:0032550, GO:0005737, GO:0032553, GO:0005886, GO:0005623, GO:0005488, GO:0043168, GO:0043226, GO:0005770, GO:0032482, GO:0003674, GO:0044424, GO:0097708, GO:1901265, GO:0005764, GO:0044444, GO:0045335, GO:0005575, GO:0001883, GO:0032549, GO:0019001, GO:0030667, GO:0030670, GO:…	NO	YES	NO	NO	NO	NO	NO	NO	NO	NO	NO	PM	GLOB	0	201	ENST00000243298	ENSG00000123570	1
Q9NQZ6	reviewed	ZC4H2 HCA127 KIAA1166	Zinc finger C4H2 domain-containing protein (Hepatocellular carcinoma-associated antigen 127)	ZC4H2	Zinc finger C4H2	10029.XP_007606511.1	3.5e-147	416.0	GO:0048468, GO:2000026, GO:0045211, GO:0005623, GO:0006513, GO:0001708, GO:0043226, GO:0044424, GO:0008150, GO:0005634, GO:0022008, GO:0007417, GO:0045597, GO:0048731, GO:0051091, GO:0010720, GO:0044464, GO:0043025, GO:0050769, GO:0048856, GO:0021522, GO:0071944, GO:0043227, GO:0045666, GO:0030182, GO:0050808, GO:0048869, GO:0032502, GO:0021510, GO:0046872, GO:0071840, GO:0007275, GO:0098794, GO:…	NO	YES	NO	NO	NO	NO	NO	NO	NO	NO	NO	PM	GLOB	0	224	ENST00000374839	ENSG00000126970	1
Q9NR97	reviewed	TLR8 UNQ249/PRO286	Toll-like receptor 8 (CD antigen CD288)	TLR8	TIR domain	9606.ENSP00000312082	0.0	1886.0	GO:0051046, GO:0071496, GO:0006954, GO:0031328, GO:0001932, GO:0003677, GO:0051049, GO:0016064, GO:0071260, GO:0050708, GO:0005623, GO:0051247, GO:0045416, GO:0003674, GO:0050776, GO:0032755, GO:0008150, GO:0002224, GO:0031347, GO:0045357, GO:0010557, GO:0010556, GO:0019222, GO:0051222, GO:0002682, GO:0019220, GO:0032879, GO:0080134, GO:2001182, GO:0048523, GO:0051173, GO:0032695, GO:0051246, GO:…	YES	YES	YES	NO	NO	NO	NO	NO	NO	NO	NO	CS, PM, ESPM	SP+TM	1	1041	ENST00000218032	ENSG00000101916	1
Q9NS66	reviewed	GPR173 SREB3	Probable G-protein coupled receptor 173 (Super conserved receptor expressed in brain 3)	GPR173	receptor 173	109478.XP_005868763.1	1.23e-274	750.0	GO:1901701, GO:0065007, GO:0060284, GO:0038023, GO:0051960, GO:0004888, GO:0045596, GO:2000026, GO:0051239, GO:0048869, GO:0007154, GO:0050794, GO:0050767, GO:0051270, GO:0005886, GO:1901700, GO:0009987, GO:0032502, GO:0010721, GO:0043434, GO:0050768, GO:0009719, GO:0009725, GO:0051716, GO:0003674, GO:0030336, GO:0070887, GO:0050896, GO:2000146, GO:0004930, GO:0008150, GO:0071417, GO:0010243, GO:…	NO	YES	NO	NO	NO	NO	NO	NO	NO	NO	NO	PM	TM	7	373	ENST00000332582	ENSG00000184194	1
Q9NSA2	reviewed	KCND1	Potassium voltage-gated channel subfamily D member 1 (Voltage-gated potassium channel subunit Kv4.1)	KCND1	Potassium voltage-gated channel, Shal-related subfamily, member 1	9597.XP_003807286.1	0.0	1259.0	GO:0034765, GO:0055085, GO:0015079, GO:0015318, GO:0098660, GO:0005261, GO:0015077, GO:0005215, GO:0005250, GO:0022843, GO:0051260, GO:0006810, GO:0034220, GO:0007268, GO:0015267, GO:0022890, GO:0005267, GO:0005249, GO:0005244, GO:0007154, GO:0099536, GO:0098655, GO:0045211, GO:0022839, GO:0005886, GO:0022857, GO:0009987, GO:0050890, GO:0051179, GO:0022803, GO:0015672, GO:0003674, GO:0043197, GO:…	NO	YES	NO	NO	NO	NO	NO	NO	NO	NO	NO	PM	TM	6	647	ENST00000218176	ENSG00000102057	1
Q9NYK1	reviewed	TLR7 UNQ248/PRO285	Toll-like receptor 7	TLR7	receptor 7	9606.ENSP00000370034	0.0	1929.0	GO:1901564, GO:0008152, GO:0071496, GO:0032009, GO:0006954, GO:0061980, GO:0031328, GO:0001932, GO:0010646, GO:1902531, GO:0071260, GO:0044237, GO:0005623, GO:0005768, GO:0051247, GO:0032642, GO:0043226, GO:0045416, GO:0003674, GO:0050776, GO:0044424, GO:0097708, GO:0032755, GO:0008150, GO:0002224, GO:0031347, GO:0045357, GO:0010557, GO:0010556, GO:0019222, GO:0044238, GO:0002682, GO:0019220, GO:…	NO	YES	NO	NO	NO	NO	NO	NO	NO	NO	NO	PM	SP+TM	1	1049	ENST00000380659	ENSG00000196664	1
Q9NZ94	reviewed	NLGN3 KIAA1480 NL3	Neuroligin-3 (Gliotactin homolog)	NLGN3	Neuroligin 3	9606.ENSP00000351591	0.0	1741.0	GO:0048468, GO:0098815, GO:0051968, GO:0048812, GO:0048667, GO:0035176, GO:0006810, GO:0044093, GO:0010646, GO:0045596, GO:2000026, GO:0051049, GO:0060090, GO:0042043, GO:0045211, GO:0005623, GO:0050768, GO:0005887, GO:2000807, GO:0043226, GO:2000463, GO:0003674, GO:0048589, GO:0030534, GO:0060998, GO:0099177, GO:0044424, GO:0097708, GO:0008150, GO:0022008, GO:0007417, GO:0099054, GO:0050807, GO:…	YES	YES	NO	NO	YES	NO	NO	NO	NO	NO	NO	CS, PM, ICPM	SP+TM	1	848	ENST00000358741	ENSG00000196338	1
Q9NZN1	reviewed	IL1RAPL1 OPHN4	Interleukin-1 receptor accessory protein-like 1 (IL-1-RAPL-1) (IL-1RAPL-1) (IL1RAPL-1) (EC 3.2.2.6) (Oligophrenin-4) (Three immunoglobulin domain-containing IL-1 receptor-related 2) (TIGIRR-2) (X-linked interleukin-1 receptor accessory protein-like 1)	IL1RAPL1	Interleukin 1 receptor accessory	9606.ENSP00000368278	0.0	1415.0	GO:0051046, GO:0072511, GO:0015318, GO:0098660, GO:0050775, GO:0005261, GO:0006810, GO:0099545, GO:2000026, GO:0051049, GO:0005244, GO:0045211, GO:0005623, GO:0003674, GO:0008150, GO:0022008, GO:0099054, GO:0006816, GO:0050807, GO:0030001, GO:0045597, GO:0032879, GO:0099175, GO:0048731, GO:0008324, GO:0048523, GO:0005216, GO:0010720, GO:0044464, GO:0048519, GO:0050769, GO:0048856, GO:0050773, GO:…	YES	YES	NO	NO	NO	NO	NO	NO	NO	NO	NO	CS, PM	SP+TM	1	696	ENST00000378993	ENSG00000169306	1
Q9P289	reviewed	STK26 MASK MST4	Serine/threonine-protein kinase 26 (EC 2.7.11.1) (MST3 and SOK1-related kinase) (Mammalian STE20-like protein kinase 4) (MST-4) (STE20-like kinase MST4) (Serine/threonine-protein kinase MASK)	STK26	Protein tyrosine kinase	61622.XP_010373781.1	3.05e-299	816.0	GO:0005798, GO:1901564, GO:0008152, GO:0071496, GO:0106310, GO:0032553, GO:0044237, GO:0120031, GO:0005623, GO:0043226, GO:0070062, GO:0003674, GO:0005524, GO:0010941, GO:0008150, GO:0044424, GO:0080135, GO:0097708, GO:0042493, GO:1902882, GO:0003824, GO:0044238, GO:0032879, GO:0080134, GO:0043067, GO:0048523, GO:1903205, GO:0044464, GO:0048519, GO:0051271, GO:0042803, GO:0042802, GO:0097367, GO:…	NO	YES	NO	NO	NO	NO	NO	NO	NO	NO	NO	PM	GLOB	0	416	ENST00000394334	ENSG00000134602	1
Q9UBN7	reviewed	HDAC6 KIAA0901 JM21	Histone deacetylase 6 (HD6) (EC 3.5.1.98) (Tubulin-lysine deacetylase HDAC6) (EC 3.5.1.-)	HDAC6	Ubiquitin Carboxyl-terminal Hydrolase-like zinc finger	9606.ENSP00000334061	0.0	2208.0	GO:0006810, GO:1901524, GO:0001932, GO:0015631, GO:0030163, GO:0060997, GO:0051247, GO:0031334, GO:0003674, GO:0070844, GO:0007026, GO:0022008, GO:0016811, GO:0003824, GO:0010942, GO:0032270, GO:0070507, GO:0005901, GO:0010638, GO:0019220, GO:0035601, GO:0044464, GO:0043025, GO:1902494, GO:0005875, GO:0008092, GO:0031175, GO:1901701, GO:0005515, GO:1904923, GO:0000987, GO:0071944, GO:0097447, GO:…	NO	YES	NO	NO	NO	NO	NO	NO	NO	NO	NO	PM	GLOB	0	1215	ENST00000334136	ENSG00000094631	1
Q9UHD9	reviewed	UBQLN2 N4BP4 PLIC2 HRIHFB2157	Ubiquilin-2 (Chap1) (DSK2 homolog) (Protein linking IAP with cytoskeleton 2) (PLIC-2) (hPLIC-2) (Ubiquitin-like product Chap1/Dsk2)	UBQLN2	Ubiquitin-2 like Rad60 SUMO-like	9606.ENSP00000345195	0.0	898.0	GO:1901564, GO:0036503, GO:0008152, GO:0032434, GO:0010646, GO:0051049, GO:0030163, GO:0042176, GO:0043632, GO:0044237, GO:0005623, GO:0044265, GO:0051247, GO:1901800, GO:1903364, GO:0016241, GO:0045732, GO:0030100, GO:0044424, GO:0008150, GO:0005634, GO:0080135, GO:0010243, GO:0006511, GO:0140693, GO:1905898, GO:2000369, GO:0032270, GO:1902115, GO:0019222, GO:0044238, GO:0032879, GO:0080134, GO:…	NO	YES	NO	NO	NO	NO	NO	NO	NO	NO	NO	PM	GLOB	0	624	ENST00000338222	ENSG00000188021	1
Q9UJ90	reviewed	KCNE5 AMMECR2 KCNE1L	Potassium voltage-gated channel subfamily E regulatory beta subunit 5 (AMME syndrome candidate gene 2 protein) (Potassium channel subunit beta MiRP4) (Potassium voltage-gated channel subfamily E member 1-like protein)	KCNE1L	Slow voltage-gated potassium channel	9606.ENSP00000361173	9e-94	274.0	GO:0086011, GO:0098660, GO:0006810, GO:0098772, GO:0051049, GO:0060048, GO:0005623, GO:0005887, GO:0003674, GO:0008150, GO:0060372, GO:0097623, GO:0030001, GO:0043270, GO:0032879, GO:0086091, GO:0048523, GO:0061337, GO:0060047, GO:0034766, GO:0044464, GO:0048519, GO:0034703, GO:0010959, GO:0071804, GO:0043266, GO:0005515, GO:1904063, GO:0044057, GO:0071944, GO:0034762, GO:0042391, GO:0070252, GO:…	NO	YES	NO	NO	YES	NO	NO	NO	NO	NO	NO	PM, ICPM	TM	1	142	ENST00000372101	ENSG00000176076	1
Q9UKZ4	reviewed	TENM1 ODZ1 TNM1	Teneurin-1 (Ten-1) (Protein Odd Oz/ten-m homolog 1) (Tenascin-M1) (Ten-m1) (Teneurin transmembrane protein 1) [Cleaved into: Ten-1 intracellular domain (IDten-1) (Ten-1 ICD); Teneurin C-terminal-associated peptide (TCPA-1) (Ten-1 extracellular domain) (Ten-1 ECD)]	TENM1	Teneurin Intracellular Region	9606.ENSP00000403954	0.0	5175.0	GO:0090066, GO:0019219, GO:0071902, GO:0006359, GO:0001932, GO:0044093, GO:0010646, GO:1902531, GO:0051049, GO:1903827, GO:0005623, GO:0051247, GO:0005887, GO:0043226, GO:0031334, GO:0003674, GO:0044424, GO:0008150, GO:0005634, GO:0031981, GO:0007218, GO:0032270, GO:0050790, GO:0010556, GO:0019222, GO:0051222, GO:0010638, GO:0032879, GO:0019220, GO:0043232, GO:0008285, GO:0060341, GO:0032956, GO:…	NO	YES	NO	NO	YES	NO	NO	NO	NO	NO	NO	PM, ICPM	TM	1	2725	ENST00000371130	ENSG00000009694	1
Q9UL62	reviewed	TRPC5 TRP5	Short transient receptor potential channel 5 (TrpC5) (Transient receptor protein 5) (TRP-5) (hTRP-5) (hTRP5)	TRPC5	Transient receptor ion channel II	9597.XP_008973805.1	0.0	1912.0	GO:0055085, GO:0072511, GO:0015318, GO:0030426, GO:0005261, GO:0098660, GO:0005215, GO:0043178, GO:0015085, GO:0015279, GO:0030182, GO:0045666, GO:0006810, GO:0022890, GO:0015267, GO:0034220, GO:0098796, GO:1990351, GO:0016021, GO:0098655, GO:0005886, GO:1902630, GO:0070679, GO:0007204, GO:0005488, GO:0022803, GO:0034704, GO:0016020, GO:0003779, GO:0022857, GO:0003674, GO:0043168, GO:0008150, GO:…	NO	YES	NO	NO	NO	NO	NO	NO	NO	NO	NO	PM	TM	8	973	ENST00000262839	ENSG00000072315	1
Q9ULL4	reviewed	PLXNB3 KIAA1206 PLXN6	Plexin-B3	PLXNB3	Plexin cytoplasmic RasGAP domain	9606.ENSP00000442736	0.0	3802.0	GO:0007162, GO:0004888, GO:0050678, GO:2000026, GO:0005623, GO:0003674, GO:0001938, GO:0017154, GO:0008150, GO:0022008, GO:0050772, GO:0042127, GO:0051021, GO:0016477, GO:0034260, GO:0050790, GO:0045597, GO:0032879, GO:0048731, GO:0048523, GO:0010720, GO:0010591, GO:0044464, GO:0048519, GO:0048856, GO:0030155, GO:0050769, GO:0051271, GO:0009986, GO:0005515, GO:0010975, GO:0001936, GO:0031346, GO:…	YES	YES	NO	NO	NO	NO	NO	NO	NO	NO	NO	CS, PM	SP+TM	1	1909	ENST00000361971	ENSG00000198753	1
Q9ULL8	reviewed	SHROOM4 KIAA1202 SHAP	Protein Shroom4 (Second homolog of apical protein)	SHROOM4	Apx/Shroom domain ASD2	9606.ENSP00000365188	0.0	2804.0	GO:0071944, GO:0005925, GO:0030864, GO:0007420, GO:0005737, GO:0005623, GO:0005886, GO:0050890, GO:0032502, GO:0016020, GO:0009925, GO:0098552, GO:0008150, GO:0044425, GO:0009898, GO:0007275, GO:0030036, GO:0005884, GO:0005575, GO:0007417, GO:0044459, GO:0050877, GO:0005912, GO:0003008, GO:0098562, GO:0007015, GO:0048513, GO:0048731, GO:0051015, GO:0045159, GO:0016324, GO:0043231, GO:0044464, GO:…	NO	YES	NO	NO	NO	NO	NO	NO	NO	NO	NO	PM	GLOB	0	1493	ENST00000376020	ENSG00000158352	1
Q9UN42	reviewed	ATP1B4	Protein ATP1B4 (X,K-ATPase subunit beta-m) (X/potassium-transporting ATPase subunit beta-m)	ATP1B4	Sodium / potassium ATPase beta chain	9593.ENSGGOP00000006355	4.58e-230	636.0	GO:0044446, GO:0060255, GO:0012505, GO:0031323, GO:0065007, GO:0000785, GO:0005622, GO:0019219, GO:0043227, GO:0044427, GO:0044428, GO:0006814, GO:0031975, GO:0022890, GO:0051252, GO:2001141, GO:0080090, GO:0050794, GO:0031967, GO:0005886, GO:0005623, GO:0031326, GO:0005637, GO:0005635, GO:0043226, GO:0016020, GO:0044424, GO:0008150, GO:0005634, GO:0006355, GO:0005575, GO:0010556, GO:0019222, GO:…	NO	YES	NO	NO	NO	NO	NO	NO	NO	NO	NO	PM	TM	1	357	ENST00000218008	ENSG00000101892	1
Q9UN76	reviewed	SLC6A14	Sodium- and chloride-dependent neutral and basic amino acid transporter B(0+) (Amino acid transporter ATB0+) (Solute carrier family 6 member 14)	SLC6A14	Sodium:neurotransmitter symporter family	9606.ENSP00000470801	0.0	1292.0	GO:1901374, GO:0055085, GO:0005515, GO:0015075, GO:1902270, GO:0065007, GO:0089718, GO:0006836, GO:0005215, GO:0048518, GO:0015173, GO:0008519, GO:0035725, GO:0006810, GO:0010817, GO:0034220, GO:0009636, GO:0001762, GO:0040017, GO:0015374, GO:0098655, GO:0005886, GO:0022857, GO:0051179, GO:0005488, GO:0070062, GO:0016020, GO:0006865, GO:0009914, GO:0001761, GO:0015171, GO:0003674, GO:0019904, GO:…	NO	YES	NO	NO	NO	NO	NO	NO	NO	NO	NO	PM	TM	12	642	ENST00000598581	ENSG00000268104	1
Q9UN88	reviewed	GABRQ	Gamma-aminobutyric acid receptor subunit theta (GABA(A) receptor subunit theta)	GABRQ	Neurotransmitter-gated ion-channel ligand binding domain	9606.ENSP00000469332	0.0	1178.0	GO:1902476, GO:0030594, GO:0045211, GO:0005575, GO:0005886, GO:0045202, GO:0043005, GO:0043235, GO:0007165, GO:0032991, GO:1902711, GO:0005230, GO:0005254, GO:0034707, GO:0004888, GO:0005326, GO:0004890	NO	YES	NO	NO	NO	NO	NO	NO	NO	NO	NO	PM	SP+TM	4	632	ENST00000598523	ENSG00000268089	1
Q9UPC5	reviewed	GPR34	Probable G-protein coupled receptor 34	GPR34	G-protein coupled purinergic nucleotide receptor signaling pathway	9597.NP_001266129.1	4.95e-269	737.0	GO:0045028, GO:0005886, GO:0004930, GO:0007186	NO	YES	NO	NO	NO	NO	NO	NO	NO	NO	NO	PM	TM	7	381	ENST00000378142	ENSG00000171659	1
Q9Y271	reviewed	CYSLTR1 CYSLT1	Cysteinyl leukotriene receptor 1 (CysLTR1) (Cysteinyl leukotriene D4 receptor) (LTD4 receptor) (G-protein coupled receptor HG55) (HMTMF81)	CYSLTR1	7 transmembrane receptor (rhodopsin family)	9606.ENSP00000478492	5.97e-241	662.0	GO:0090066, GO:0072511, GO:0006954, GO:0006810, GO:0004974, GO:1903524, GO:0004888, GO:0051649, GO:1901342, GO:2000026, GO:0005623, GO:0061737, GO:0005887, GO:0003674, GO:0008150, GO:0006816, GO:0045765, GO:0007218, GO:0030001, GO:1904018, GO:0044464, GO:0044057, GO:0071944, GO:0050880, GO:0006955, GO:0019229, GO:0051179, GO:0003018, GO:0004930, GO:0006811, GO:0006952, GO:0042221, GO:0050793, GO:…	NO	YES	NO	NO	YES	NO	NO	NO	NO	NO	NO	PM, ICPM	TM	7	337	ENST00000373304	ENSG00000173198	1
Q9Y3L5	reviewed	RAP2C	Ras-related protein Rap-2c (EC 3.6.5.2)	RAP2C	Ras of Complex, Roc, domain of DAPkinase	10029.XP_007622018.1	1.68e-127	362.0	GO:0048468, GO:0019219, GO:0019003, GO:0005911, GO:0031328, GO:0032550, GO:0001932, GO:0030054, GO:0032553, GO:0005623, GO:0005768, GO:0051247, GO:0043226, GO:0070062, GO:0055037, GO:0003674, GO:0032486, GO:0044424, GO:0097708, GO:0008150, GO:0055038, GO:0010557, GO:0032549, GO:0032270, GO:0001885, GO:0050790, GO:0010556, GO:0019222, GO:0032879, GO:0019220, GO:0005923, GO:0030855, GO:0048523, GO:…	NO	YES	NO	NO	NO	NO	NO	NO	NO	NO	NO	PM	GLOB	0	183	ENST00000370874	ENSG00000123728	1
Q9Y5S8	reviewed	NOX1 MOX1 NOH1	NADPH oxidase 1 (NOX-1) (EC 1.-.-.-) (Mitogenic oxidase 1) (MOX-1) (NADH/NADPH mitogenic oxidase subunit P65-MOX) (NOH-1)	NOX1	NADPH oxidase 1	9606.ENSP00000362057	0.0	1153.0	GO:0042592, GO:0008152, GO:0070302, GO:0006954, GO:0001932, GO:0010646, GO:1902531, GO:0005244, GO:0071467, GO:0044237, GO:2001244, GO:0055093, GO:0005623, GO:0005768, GO:0006739, GO:0005887, GO:0016999, GO:0043226, GO:0051247, GO:0003674, GO:0051020, GO:0010941, GO:0044424, GO:0008150, GO:0080135, GO:0097708, GO:0050801, GO:0071437, GO:0051453, GO:1902882, GO:0042127, GO:0010557, GO:0071438, GO:…	NO	YES	NO	NO	YES	NO	NO	NO	NO	NO	NO	PM, ICPM	TM	6	564	ENST00000372966	ENSG00000007952	1
Q9Y5V3	reviewed	MAGED1 NRAGE PP2250 PRO2292	Melanoma-associated antigen D1 (MAGE tumor antigen CCF) (MAGE-D1 antigen) (Neurotrophin receptor-interacting MAGE homolog)	MAGED1	Melanoma antigen family D, 1	9601.ENSPPYP00000022792	0.0	980.0	GO:0019219, GO:0071902, GO:0031328, GO:0001932, GO:0044093, GO:0010646, GO:0050678, GO:2000026, GO:1902531, GO:0005623, GO:0051247, GO:0043226, GO:0003674, GO:0010941, GO:0044424, GO:0008150, GO:0005634, GO:0090183, GO:0042127, GO:0010557, GO:0010942, GO:0032270, GO:0050790, GO:0051172, GO:0010556, GO:0019222, GO:0019220, GO:0043232, GO:0008285, GO:0061217, GO:0043067, GO:0045934, GO:0048523, GO:…	NO	YES	NO	NO	NO	NO	NO	NO	NO	NO	NO	PM	GLOB	0	778	ENST00000326587	ENSG00000179222	1

## Sheet: Human Y Chromosome
Entry	Reviewed	Gene Names	Protein names	Preferred Name_eggNOG	Description_eggNOG	seed ortholog_eggNOG	evalue_eggNOG	score_eggNOG	All GOs_UniProt & eggNOG	Cell surface	Plasma Membrane	External side of plasma membrane	Extracellular space	Integral component of plasma membrane	Extrinsic component of external side of plasma membrane	Anchored component of plasma membrane	Anchored component of external side of plasma membrane	Integral component of external side of plasma membrane	External side of cell wall	External side of cell outer membrane	Gos of Interest	Topology	TMRs	Length	Transcript stable ID	Gene stable ID	Ensembl Canonical
Q8NFZ3	reviewed	NLGN4Y KIAA0951	Neuroligin-4, Y-linked (Neuroligin Y)		Carboxylesterase family	9598.ENSPTRP00000045926	0.0	1642.0	GO:0009986, GO:0098985, GO:0038023, GO:0035176, GO:0007268, GO:0098839, GO:0042043, GO:0005886, GO:0050839, GO:0016020, GO:, GO:0097104, GO:0097110, GO:0071625, GO:0098793, GO:0098983, GO:0050804, GO:0007158, GO:0048488, GO:0045202, GO:0007612, GO:0097105	YES	YES	NO	NO	NO	NO	NO	NO	NO	NO	NO	CS, PM	SP+TM	1	816	ENST00000339174	ENSG00000165246
Q99218	reviewed	AMELY AMGL AMGY	Amelogenin, Y isoform	AMELX	amelogenin, X-linked	9541.XP_005593005.1	1.48e-100	296.0	GO:0031402, GO:0010646, GO:0098772, GO:0005509, GO:0005623, GO:0031214, GO:0043226, GO:0003674, GO:0044424, GO:0097708, GO:0008150, GO:0042493, GO:0042127, GO:0099080, GO:0048731, GO:0097186, GO:0062023, GO:0030345, GO:0044464, GO:0048856, GO:0042802, GO:0042803, GO:0031667, GO:0009986, GO:0005515, GO:0012505, GO:0043227, GO:0070166, GO:0051260, GO:0023051, GO:0046983, GO:0032502, GO:0009966, GO:…	YES	NO	NO	NO	NO	NO	NO	NO	NO	NO	NO	CS	SP	0	206	ENST00000651267	ENSG00000099721	1
Q9BZA8	reviewed	PCDH11Y PCDH11 PCDH22 PCDHY	Protocadherin-11 Y-linked (Protocadherin-11) (Protocadherin on the Y chromosome) (PCDH-Y) (Protocadherin prostate cancer) (Protocadherin-PC) (Protocadherin-22)	PCDH11X	Protocadherin on the X chromosome	9601.ENSPPYP00000022978	0.0	2277.0	GO:0065007, GO:0031323, GO:0097225, GO:0007283, GO:0010923, GO:0050794, GO:0005509, GO:0005886, GO:0030177, GO:0007155, GO:0007156, GO:0008150, GO:0061827, GO:0051346, GO:0035303, GO:0050790, GO:0019222, GO:0019220, GO:0044092, GO:0010563, GO:0065009, GO:0048523, GO:0051336, GO:0031324, GO:0045936, GO:0035305, GO:0043086, GO:0010921, GO:0048519, GO:0050789, GO:0051174, GO:0009892	NO	YES	NO	NO	NO	NO	NO	NO	NO	NO	NO	PM	SP+TM	1	1340	ENST00000362095	ENSG00000099715
